# Supplementary material for: Topography-induced large-scale antiparallel collective migration in vascular endothelium
Source: Nat Commun. 2022 May 19;13:2797. doi: 10.1038/s41467-022-30488-0 (PMC9120158; doi:10.1038/s41467-022-30488-0)
Supplement: Supplementary file 8 — Source Data [file 41467_2022_30488_MOESM8_ESM.xlsx]

## Sheet: Figure 1c
Direction autocorrelation											Polar plots - angles (deg)
Grooves d5											Flat	Grooves d5
time interval	0	15	30	45	60	75	90	105	120		-143.328	-44.3455
Exp1	1	0.579601	0.489449	0.450418	0.39924	0.360714	0.328161	0.313525	0.287694		179.253	13.5141
Exp2	1	0.719556	0.649902	0.598082	0.562348	0.531862	0.508556	0.482867	0.464011		-78.3088	-33.5167
Exp3	1	0.768337	0.685594	0.626764	0.586727	0.549276	0.524369	0.498799	0.472328		-75.933	9.24716
Mean	1	0.689165	0.608315	0.558421	0.516105	0.480617	0.453695	0.43173	0.408011		-102.618	4.43507
SEM	0	0.056563	0.0603195	0.0546326	0.0588548	0.0601623	0.0629329	0.0592815	0.0602063		-29.1833	-17.1202
											-38.9753	-1.9568
Flat											-77.2109	0.998085
time interval	0	15	30	45	60	75	90	105	120		-54.8347	-1.27148
Exp1	1	0.579037	0.469655	0.395968	0.338262	0.286075	0.249594	0.210852	0.169849		-110.024	-6.82725
Exp2	1	0.743169	0.632575	0.548323	0.480882	0.428105	0.387649	0.350203	0.315997		-143.689	-12.8895
Exp3	1	0.655805	0.562957	0.480608	0.42195	0.37129	0.328991	0.293396	0.260156		-165.12	16.6568
Mean	1	0.659337	0.555062	0.474967	0.413698	0.361823	0.322078	0.284817	0.248667		175.727	-6.00176
SEM	0	0.0474138	0.0471964	0.0440715	0.0413772	0.0412729	0.0400027	0.0404551	0.0425787		175.236	8.56571
											174.901	18.6059
											144.944	8.81911
											141.705	13.064
											-161.738	6.40226
											-173.189	-3.58886
											163.732	-29.4412
											-175.074	14.2036
											-130.422	19.3734
											-153.402	7.50646
											20.3933	57.561
											-117.758	22.3974
											-131.957	35.7798
											-109.503	-39.2874
											171.613	-43.0969
											-110.823	114.545
											150.457	48.7367
											-154.797	74.027
											-145.641	-140.648
											-62.6373	116.038
											-86.7617	86.6695
											-139.098	175.965
											-45.5635	69.5294
											-121.48	124.227
											178.837	133.437
											-150.41	77.6076
											-147.609	170.691
											8.58262	-138.23
											-43.3293	172.232
											-128.433	136.307
											-109.547	125.478
											-69.7535	66.6768
											-137.364	115.676
											170.822	152.608
											172.91	132.464
											150.047	175.772
											-155.04	171.405
											-148.075	5.24161
											-75.8332	169.642
											-73.4741	179.6
											-78.6805	-177.082
											-116.941	172.166
											-29.5509	-179.483
											-25.0235	-169.194
											-15.0675	-176.266
											-112.474	163.384
											-97.6433	155.868
											-36.5516	-47.2424
											-108.224	177.561
											-83.5554	84.3298
											-48.2502	4.81134
											-137.333	26.9291
											171.491	-31.5262
											-66.7983	133.297
											-140.784	117.813
											-119.353	101.568
											-11.9587	70.6623
											167.671	170.315
											-53.8514	132.957
											163.925	179.544
											-162.832	-175.61
											148.855	-173.756
											-27.4081	-169.151
											-27.7479	-151.254
											-6.80009	-150.249
											16.107	164.684
											-29.9623	-168.178
											79.4644	-179.193
											-57.8242	-164.775
											144.052	179.318
											26.8715	164.394
											123.793	-150.465
											-117.547	172.498
											51.8961	-138.69
											153.173	86.8983
											-63.6073	123.282
											-159.589	-54.0371
											78.514	99.6407
											31.7582	163.41
												145.988
											105.543	-82.2703
											109.396	91.838
											149.805	-162.332
											157.11
											-164.986	-2.60256
											174.458	3.32329
											-168.794	-1.64747
											178.062	19.1442
											-179.832	102.594
											170.249	-0.519465
											116.824	-7.34676
											141.778	178.504
											-135.503	163.973
											-106.036	22.731
											71.1623	139.012
											129.555	-6.45043
											76.9175	-1.59097
											-8.69935	-1.42933
											27.254	0.439403
											129.214	-1.57609
											-97.2361	6.10208
											120.749	0.837287
											-156.378	1.67517
											-145.007	3.48554
											42.4839	17.8946
											175.868	17.5706
											126.731	44.7681
											157.291	-8.02331
											176.629	7.25189
											161.024	-3.90197
											-178.077	-2.76388
											140.402	2.91995
											145.447	0.0978553
											166.104	-6.05409
											135.481	-58.8715
											139.571	-31.4085
											118.692	-42.5772
											128.948	-24.6801
												132.981
											-89.1485	-171.686
											54.6039	-131.46
											31.3407	-57.0733
											-81.6768	179.597
											-42.857	-179.898
											-27.6299	-169.991
											1.04886	-179.592
											50.0511	-173.931
											43.4445	-169.603
											-28.361	178.641
											22.134	164.807
											22.7879	161.103
											-30.332	-130.937
											-0.902394	-98.2708
											1.68268	-160.281
											15.0673	-172.439
											86.6836	-147.089
											-16.2285	-148.391
											70.3539	-153.071
											51.2741	-164.725
											17.4847	-170.148
												-134.616
												-153.192
												177.325
												173.234
												-162.39
											-168.291	-126.96
											-166.648	144.2
											-131.443	-127.439
											-166.592	-146.405
											-131.385	75.9143
											90.9873	80.5311
											120.301	167.936
											0.141862	-166.288
											67.5693	-141.724
											-5.5103	177.006
											-170.348	119.327
											-2.28373	-140.312
											-151.195	-24.9318
											-156.733	-165.842
											38.1486	-133.959
											135.936	-124.425
											165.418	-151.558
											-56.1502	48.8335
											-152.794	15.5634
											2.06103	-178.514
											-14.1667	-151.162
											17.8142	41.2063
											-10.9063	-141.592
											-17.0413	3.82827
											-2.77708	-13.7385
											-37.2381	-157.941
											-39.6433	163.968
											6.68007	-4.86188
											144.814	-53.6102
											-3.66561
											-47.4552	-113.724
											95.9382	-72.8434
											104.953	113.405
											93.7594	-62.1082
											-13.966	-78.7548
											-12.9772	-70.7155
											117.083	-49.8044
											-36.4903	-94.8591
											76.1268	-8.60273
											-23.9753	-23.0994
											-14.7429	112.246
											-7.57302	134.222
											-12.3807	-90.7683
											-1.24539	-154.826
											-18.4095	-47.3984
											-27.4041	-157.134
											-24.9207	-163.964
											-50.9593	-129.163
											-39.5059	-170.792
											-23.0709
											-27.3211
											-36.1148
											-37.0779
											-35.4729	-155.666
											-60.8489	-123.033
											-16.8388	-157.348
											-29.508	-156.889
											-21.9125	-147.597
											-10.7762	-151.785
											-31.1739	-171.521
											-29.2069	172.511
											-27.0173	177.985
											-37.2602	-148.838
											-118.557	-169.88
											-23.4065	-122.684
											-30.3482	-131.87
											-46.7728	-125.492
											-47.9321	-166.535
											142.933	-133.024
											136.19	-126.51
											54.1813	-112.494
											-2.34606	-103.295
											-71.508	-109.555
											-38.2723	-146.364
											-81.9262	178.068
											-37.6583	176.301
											-59.2898	-69.1825
											94.2472	120.727
											91.6121	3.12163
											-139.664	-1.53965
											159.545	-1.60324
											138.029	15.2615
											5.81462	-13.8924
											-178.833	-26.6116
											101.593	-156.065
											107.203	-166.282
											-165.403	-176.042
											-131.573	-166.548
											-106.698	-172.499
											-88.1047	-171.001
											-123.375	176.784
											-117.744	170.656
											-150.781	175.551
											-134.233	86.8141
											-115.051	122.647
											-114.362	-159.161
												8.34016
											175.15	-177.373
											168.853	-144.094
											-167.488	-152.19
												169.837
												-166.867
												-172.137
												107.433
												152.565
												103.631
												172.959
											25.5775	-159.943
											-6.6398	103.022
											61.8254	-150.547
											73.0593	-179.222
											162.281	116.173
											135.411	88.1136
											-164.085	34.3215
												-154.284
												20.5918
												37.9681
												-171.345
												-10.4454
												-55.6434
												5.5319
												7.45247
												3.21508
												-0.0819686
												1.99111
											-115.931	5.64488
											168.555	-7.64134
											-132.877	-3.40759
											16.2958	-45.4243
											-141.199	61.3763
											93.7945	-144.462
											-161.581	33.6901
											-137.408	-21.7946
											-124.389	-148.677
											-156
											158.39	-23.1852
											-161.655	7.23687
											-119.573	141.34
											-129.292	-36.8699
											-159.359	78.6901
											-179.209	-158.199
											-169.31	-21.8014
											176.544
											-156.368	8.21307
											-155.802	10.0949
											-166.305	4.00069
											-166.223	-6.7229
											-124.348	-7.28084
											-130.283	-12.6403
											-120.966	4.75034
											37.7592	-14.0235
											13.3112	-102.043
											90.9458	-44.5806
											-123.47	-30.4178
											-113.069	-31.6582
											-122.844	-17.3083
											-94.6678	-72.0951
											-109.528	-102.005
											-102.735	-83.7971
											-93.4161	-139.939
											-92.6635	-149.817
											-94.9919	-102.815
											-106.839	-113.359
											-134.813	-136.68
											-107.246	-165.634
											-93.9661	-165.611
											-80.4535	-157.17
											-84.6814	-95.1208
											-79.1036	146.343
											-80.0768	-24.9319
											-4.97842	-23.4036
											14.5128	78.4585
											124.15	156.138
											78.0956	64.2569
											-108.23	-166.007
											-38.7413	-164.867
											-68.376	-172.377
											-175.845	167.03
											35.4841	-154.507
											46.9887	-96.3958
											45.3427	-59.9205
											44.4277	-88.668
											-137.468	37.8081
											168.85	162.695
											91.2915	-51.9029
											90.7096	-110.582
											98.8828	-71.5281
											39.8806	-93.1844
											17.4376	164.761
											61.2452	-98.9793
											-47.3741	-145.021
											-12.1781	38.8381
											-70.0457	168.144
											-12.238	-55.0802
											-55.0648	-99.6663
											5.09995	-161.518
											-21.4666	54.5977
											-114.712	153.572
											-110.326	174.386
											-37.2937	129.547
											-65.8338	116.463
											-1.95248	105.76
											-34.8593	120.367
											-68.2379	-35.5893
											-78.8276	-63.6454
											-41.9963	86.057
											-25.0542	-102.354
											-12.7051	77.5556
											-79.4652	51.4289
											-115.002	113.187
											-2.33318	-163.372
											40.3531	132.803
											-6.52571	-59.7246
											112.632	42.6367
											93.3221	-96.2291
											58.2737	-170.23
											22.5677	179.075
											-91.8291	-178.548
											-31.7409	89.0056
											123.408	173.381
											49.7931	175.229
												154.111
												-5.0386
												129.856
												122.804
												89.3018
												-11.9765
												165.649
											-70.2691	-6.54246
											-33.2349	-174.742
											-22.4115	-179.68
											-32.1275	178.857
											-15.5475	173.888
											-27.4812	-153.884
											-14.5242	175.232
											19.6598	-140.287
											172.317	-166.408
											-166.036
											-173.32	142.964
											-95.0978	-174.37
											-62.9098	-174.961
											-65.5975	165.886
											-13.3354	166.076
											169.795	167.672
											-34.0779	-132.6
											155.552	-84.8449
											-179.592	-30.769
											165.315	-7.45847
											-157.851	-18.8636
											165.156	-14.2044
											127.765	-8.7366
											145.132	-6.92353
											161.015	-7.565
											155.151	-23.3751
											167.575	33.0365
											173.481	15.7153
											-165.109	2.08729
											-170.63	127.224
											179.209	164.957
											174.354	170.602
											-174.271	165.24
											121.855	-168.422
											5.92852	-176.09
											13.3411	97.191
											-159.176	101.125
											-141.608	139.817
											-149.08	-176.601
											-162.385	-54.9334
											-155.311	0.404504
											-50.0099	18.2345
											29.7465	-35.3241
											-40.3398	-18.0892
											7.96813	21.6662
											-8.78026	-28.6151
											-21.3397	-12.2362
											-29.2972	-56.7236
											-53.2395
											-168.614	154.898
											177.725	-151.612
											-164.002	-163.274
											-154.506	-149.897
											-162.37	-153.619
											-125.744	-143.983
											-162.81	-138.139
											-173.313	-162.478
											-169.601	-178.686
											-146.684	40.4805
											-130.049	-117.183
											-85.7487	-128.307
											-156.633	-119.591
											164.436	-76.9726
											-19.9803	-82.4121
											-51.887	-67.9171
											80.3111	-77.9807
											152.414	-60.956
											10.5886	-27.5405
											13.397	-24.9
											0.855835	11.3021
											-6.72839	19.8203
											12.5009	-27.3366
											-9.51014	-26.7763
											-38.7844	-8.38869
											-68.933	1.10889
											-50.0125	12.5924
											-178.582	-8.46027
											-83.9636	-8.8089
											64.8663	-8.69914
											-89.2435	-5.71172
											179.447	2.66441
											-161.32	-20.0504
											-148.253	-14.4458
											24.4078	12.7506
											-150.714	18.8666
											-179.891	7.58408
											-23.9109	43.0187
											-34.4878	22.9587
											17.9531	3.41173
											-59.4977	13.9736
												10.2972
											-49.2383	-103.193
											-18.6563	-179.872
											-2.97601	178.205
											-24.3154	-178.342
											4.17327	175.487
											14.5094	-177.046
											29.5132	179.479
											107.735	-172.879
											-175.474	-173.446
											125.401	-6.85397
											47.4745	170.997
											55.9302	175.614
												165.376
												-165.732
											-15.7181	-173.067
											-48.9163	175.664
											6.77574	-169.828
											-42.0532	176.262
											65.0545	179.794
											100.298	162.681
											70.0881	179.047
											-79.8927	-168.208
											-150.094	167.06
											-151.017	165.771
											-162.713	-54.2938
											-161.833	178.691
											172.768	-46.071
											178.136	3.61145
											175.475	89.9959
											164.886	-24.9009
											161.045	4.85672
											134.919	-60.8966
											36.0144	-140.751
											140.183	-132.85
											95.1522	-139.485
												32.2524
												173.7
												81.721
												-18.1587
											-118.712	14.7159
											-126.314	6.05302
											-104.828	-104.59
											-124.744	-150.114
											70.1299	-111.27
											-178.658	1.96617
											-105.392	12.631
											68.8567	-77.6093
											20.2005	9.89545
											33.4519
											-33.0797	-23.6839
											80.0308	-18.8736
											31.2693	-5.12331
											-84.6009	-46.19
											-129.106	-161.871
											-59.4234	-4.25779
											-75.7015	179.412
											-61.6897	178.701
											-34.8927	178.657
											-43.9108	-179.104
											-67.1751	-177.08
											-74.9108	178.861
											-142.887	-178.948
											-60.6405
											-80.9008	44.2863
											-67.7153	-7.29383
											-68.0415	22.6088
											-105.213	-53.8995
											-151.691	-65.8205
											-108.448	-152.973
											-146.568	-35.8618
											133.464	-132.104
											-74.9457	173.634
											-69.008	125.978
											162.032	-115.925
											-146.287	-58.43
											-111.075	-3.02163
											-75.1904	-18.5398
											-91.5839	163.264
											-140.927	129.605
											-103.19	-155.681
											-133.952	-159.984
											-88.486	-176.131
											-95.0581	-157.343
											-104.18	-169.695
											-133.592	-167.881
											-163.388	-163.063
											-125.618	-166.094
											-96.7286	178.71
											-130.735	157.02
											-89.3108	88.2512
											-100.066	157.096
											-106.565	124.041
											-99.9634	99.8864
											-130.199	-7.39682
											-129.999	157.471
											72.5604	82.723
											-75.9439	-162.484
											-132.624	-87.2556
											167.236	-144.88
											32.8852	-159.8
											-99.4636	-139.397
											-100.477	-129.65
											-102.145	42.3684
											-119.894	-164.344
											-88.4193	163.408
											-114.146	97.1183
											-109.82	113.831
											-108.848	129.8
											-143.804	-174.375
											-133.683	-135.816
											-132.723	-101.071
											169.891	-47.5835
											-122.854	-21.0956
											-130.176	-10.6285
											179.378	8.74814
											156.996	-5.39114
											-109.066	-129.986
											50.8608	-177.931
											-84.8424	-154.943
											-167.908	173.588
											-162.369	-170.481
											-161.617	-151.718
											-121.081	-171.013
											-84.3522	177.656
											-82.6739	177.955
											-117.691	158.738
											146.026	160.46
											117.134	159.309
											-25.5798	173.679
											-59.9043	158.428
											153.435	162.026
											-70.71	-109.574
											158.653	-118.345
											-40.1753	14.7937
											175.002	25.1762
												10.878
											43.3645	2.24162
											29.6793	98.5318
											13.1362	114.767
											26.4773	164.296
											-11.023	163.072
											-17.6783	-147.656
											45.4865	-159.819
											19.1455	-176.947
											-12.7257	-174.389
											-5.20644	-166.064
											-29.9744	-175.531
											33.0455	156.926
											-41.6384	163.359
											-36.9242	157.301
											-178.866	169.991
											121.178	-164.244
											111.162	178.846
											-179.889	173.459
											159.677	157.854
											-50.5386	-175.126
											-102.474	170.252
											-134.545
											-136.513	155.365
											-162.29	166.159
											-147.96	148.307
												-160.629
											102.26	175.082
											158.702	-172.818
											84.5938	172.293
											123.523	-166.341
											75.627	-171.078
											97.8375	164.182
											74.7327	-177.19
											124.571	93.2172
											-171.212	81.51
											52.9326	-49.6756
											20.9253	164.73
											4.54064	40.8685
											80.5981	-132.136
											108.784	169.095
											-98.6136	-135.822
											-56.3388	167.586
											-80.4683	-121.983
											-94.3731	7.59315
											-81.3238	3.21126
											-75.0176	52.7321
											-44.8841	5.12064
											-92.1674	6.33845
											-71.0425	-14.4708
											-30.0644	-24.3156
											-167.607	133.621
											135.159	-177.516
											-117.608	-78.2432
											-110.015	-129.696
											-58.4179	-132.199
											-144.143
											-148.716	-10.7244
											-95.7033	25.0941
											110.182	6.92193
											-166.314	13.5199
											126.038	58.0122
											125.478	139.287
											-123.966	146.613
											158.092	174.242
											146.212	178.844
											142.157	-173.365
											169.334	109.166
											162.478	116.463
											126.296
											112.17
											125.214	1.22276
											125.731	-26.8663
											60.8621	12.2794
											119.399	16.4489
											131.344	-15.7949
											66.9013	-18.0114
											-6.8516	26.9002
											123.634	-27.4542
											123.96	-84.3532
											168.167	107.478
											-152.745	61.8149
											107.053	-65.2234
											-110.726	-0.11241
											69.1667	-99.0747
											137.94	-35.1151
											70.2273	62.4071
											117.594	-86.078
											29.1169	-22.339
											91.9377	-146.548
											164.752	-154.901
											108.153	-133.16
											-34.783	167.251
											21.2589	-165.715
											-26.5027	-129.416
											104.957	-167.074
											-10.9567	-179.07
											-24.1758	173.819
											73.3666	178.792
											-36.8713	-167.105
											-27.5618	-177.452
											-31.0848	-171.78
											-16.6668	170.854
											-45.795	-174.298
											-32.992	-160.316
											-58.8222	-44.4885
											-148.048	138.196
											2.43025	143.924
											-43.3128	167.729
											-44.6461	174.078
											-42.9075	-163.641
											-32.6918	-155.855
											-27.1328	-144.662
											-56.4665	-178.058
											-161.668	-149.687
											-29.6731	-131.921
											35.8856	-128.315
											-153.874	-131.919
											-71.8722	-161.175
											88.4144	-159.044
											-22.6328	-147.654
											-139.746	-146.684
											-80.0613	-175.092
												162.822
											22.8518	-175.444
											-7.38638	179.468
											20.5865	179.706
											16.898	-176.756
											-28.25	177.893
											3.62863	-175.103
											-76.2809	170.688
											-128.115	174.792
											55.4045	-177.626
											1.32779	-162.416
											-22.9273	176.657
											-31.6172	-171.207
											-21.0013	-175.232
											-6.67428	-179.665
											-34.8993	158.781
											-53.9784	-45.5953
											-49.2916	-145.745
											-46.8185	-135.038
											-93.9308	-135.134
											-45.1097	-117.114
											-53.2354	-70.7907
											-44.646	-99.6991
											-62.8985	-171.173
											-77.9139	179.313
											-60.6817	-128.729
											-159.319	-169.446
											-93.3489	-169.735
											-95.1792	172.037
											-149.07	-174.36
											-79.8581	176.141
											-63.1374	148.755
											-58.776	175.01
											-48.9358	135.993
											-65.7072	173.247
											-69.1151	163.625
											-90.2578	141.685
											-79.2058	-88.5082
											-59.6928	-7.79979
											-80.4586	-9.89147
											-81.9121	4.13689
											-88.1399	-0.878858
											-80.5282	-61.689
											-96.8413	-163.015
											-97.5521
											-81.638	17.5464
											-100.376	5.10859
											-59.5893	-42.596
											-117.606	0.457828
											-119.098	8.79784
											-118.358	20.0243
											-83.5444	-155.331
											-81.1461	-168.605
											-76.0545	-157.215
											-74.0467	74.009
											-52.1618	-56.253
											-127.298	-50.1297
											-117.245	167.075
											-71.479	160.778
											-88.2747	112.867
											4.72105	143.55
											-68.8829	-20.792
											114.53	19.8858
											-8.63065	3.1679
											162.515	-17.0303
											57.9498	-25.3352
											24.7296	-33.2155
											25.4148	-13.1873
											91.3104	-9.35774
											147.805	-51.7884
											115.796	154.607
											8.75634	-177.483
												177.22
											-125.513	159.941
											172.626	-175.429
											-94.5845	-28.8804
											127.196	0.572285
											102.025	-6.13223
											86.3466	-0.17745
											-159.868	2.64438
											-171.632	10.633
											177.934	10.4543
											146.743	12.7255
											167.351	7.30883
											174.944	-46.6691
											155.46	-27.6569
											110.478	14.1691
											102.393	10.6895
											112.086	14.3484
											-60.2204	-108.816
											-82.1889	-123.777
											55.1738	-87.3999
											11.1031	-157.45
											-21.9587	54.6574
											-119.237	-77.8311
											-123.78	-8.06146
											-153.788	0.844181
											-175.103	-16.4016
											171.48	-5.24897
											144.95	-37.9775
											102.174	4.77679
											121.354	9.59478
											128.52	85.6663
											131.353
											145.429	-154.033
											138.913	-153.115
											134.996	-169.968
											140.248	-139.006
											-173.039	-159.343
											151.528	-163.295
											156.283	-70.8987
											135.464	-150.302
											138.547	-133.407
											122.947	-171.29
											142.14	177.74
											-149.712	-178.444
											-11.3263	-154.347
											-77.413	176.962
											57.2253	-175.45
											-10.4779	176.632
											-142.939	-170.931
											71.813	155.292
											56.7734	178.462
											161.945	161.85
											139.769	119.695
											148.15	120.661
											143.184	93.048
											93.5524	-51.388
											67.2242	25.7775
											-58.214	38.1327
											-16.1655	25.025
											137.946	32.0631
											80.0218	20.7404
											-41.421	30.7404
											41.1183	38.5148
											-27.7376	2.61462
											-20.3989	11.8206
											-10.5621	20.0721
											-3.33655	25.1013
											-56.2261	20.5524
											-23.9714	8.46405
											-9.86888	-62.3366
											-52.695	-131.503
											-21.5991	-120.944
											47.8219	-149.504
											-50.5145	-137.786
											-41.1124	-152.098
											65.2553	-163.402
											21.6145	177.754
											11.5338	170.557
											32.281	165.885
											46.3945	-168.83
											149.518	-170.375
											64.5793	-172.273
											-96.0088	156.874
											-52.3551	-172.518
											-49.7518	-168.978
											-21.8638	-162.736
											123.486	-170.589
											-49.547	-177.598
											-100.208	-137.62
											-72.3286	-141.583
											-109.65	-176.025
											-106.715	-116.658
											-66.7305	-156.94
											119.301	-20.1614
											144.172	-165.785
											-104.386	-160.64
											-87.5492
											147.065
											-59.9656
											-155.816
											71.5453
											58.4415
											-95.647
											-113.073
											-106.908
											-0.259457	-27.3184
											111.13	-40.5762
											107.685	-80.0808
											-52.1605	-50.5845
											-37.6669	-68.1281
											-136.403	-69.4089
											-171.478	-110.62
											158.231	-88.7266
											-175.01	-78.1377
											-150.287	-79.3808
											172.3	-65.7525
											59.4172	-98.6295
											76.1118	-61.9211
											62.5558	-86.0763
											-68.7979	-54.8992
											10.5067	-63.438
											10.7212	-12.1431
											-7.35605	-121.146
											-19.3867	-122.485
											-40.1569	-96.7109
											-42.2924	-107.929
											-34.1447	-103.923
											-67.507
											-69.2826	-132.069
											-97.1247	-146.92
											-104.186	-94.0954
											-91.1932	-7.35936
											-103.019	-1.64498
											-114.447	-8.95846
											-136.263	-30.7366
											170.493	-27.3936
											-76.0256	18.3374
											-179.666	18.19
											168.368	37.0109
											123.138	-6.56663
											121.721	-30.6823
											125.369	-19.1012
											0.935703	30.0766
											42.8689	33.8077
											109.304	41.498
											86.8598	-7.09708
											88.9303	-21.9502
											-135.334	-56.1495
											100.157	-34.7347
											96.6303	-116.273
											102.631	-65.155
											146.08	-24.3583
											64.8029	-25.5872
											101.897	0.326113
											-95.0574	1.85093
											-101.553	6.22635
											114.911	8.96177
											90.4626	15.2599
											113.589	6.21018
											171.616	6.67241
											113.808	-6.18939
											103.698	-6.17958
											90.1313	26.2226
											92.362	12.4158
											-138.03	-2.16281
											-22.1849	-10.9538
											99.1394	3.16223
											141.73	-7.73572
											-76.3659	-5.72553
											72.2074	7.284
											38.7441	-3.09904
											175.247	6.52597
											19.7539	1.33459
											-20.321	9.90048
											54.6647	14.5214
											-77.7281	16.2202
											-58.8753	24.8412
											119.656	23.204
											162.736	56.0814
											-89.387	20.3141
											-131.563	4.91604
											-60.6935	-15.6764
											-22.5962	-14.9775
											-86.515	-5.88725
											-134.473	139.428
											-64.482	163.822
											-77.5958	169.842
											-75.8366	137.841
											-170.235	-169.247
											111.494	-44.1473
											-15.5095	-124.048
											-80.7151	38.8428
											-53.1928	11.0322
												-61.3306
											38.8872	-143.734
											24.5868	-118.835
											17.8978	42.9183
											-15.3771
											5.01321	107.958
											13.7595	153.484
											-4.51249	157.618
											38.0447	168.821
											-17.7584	176.485
											-19.4851	-165.824
											-16.1274	114.996
											-0.784464	153.851
											25.7571	61.4936
											16.6174	106.197
											83.1295	-175.86
											94.5262	164.183
											9.9666	166.186
											33.2268	-175.537
											-13.6315	-154.284
											7.18148	-138.733
											1.63037	-175.045
											-43.0557	-145.998
											-34.9568	-154.624
											-17.2523	-146.018
											-30.3252	-156.313
											-10.3807	-178.318
											-6.44382	-171.85
											24.1732	-173.828
											9.07151	-155.007
											83.5681	-133.224
											-1.37946	170.401
											80.3575	-155.481
											68.8116	-26.9508
											33.0518	-7.61613
											-24.2373	-1.29447
											-20.4887	1.52675
											102.359	0.449171
											-68.4024	1.19116
											54.4451	1.6793
											-10.994	-7.24546
											-4.4768	-11.3657
											-0.235004	4.99225
											-14.3603	6.55764
											12.1426	-3.85847
											-23.3981	6.14899
											-30.0763	14.0221
											-41.5602	3.74277
											-40.7764	52.6177
											-48.9094	31.0018
											-27.4171	54.5574
											-72.1774	82.8089
											-85.3108	173.444
											-76.5672	127.912
											-112.456	-152.418
											144.59	-167.599
											-167.778	169.571
											13.3003	-175.88
											-32.959	28.5448
											-88.6678	-46.7402
											-111.278	-59.9107
											-97.1417	9.85573
											57.9469	33.014
											-122.315	21.2515
											-178.047	2.19178
											-129.413	10.0168
											-120.127	37.8546
											-42.5745	40.1221
											-20.3671	15.6471
											-61.2839	-4.548
											-81.0752	-39.1693
											-158.29	-68.8943
											2.00553	-85.0058
											-175.293	-67.5517
											14.5109	-83.0631
											-89.1673	-67.9277
											-106.136	-53.8813
											146.79	-131.876
											-91.8345	-95.8204
											128.855	-132.644
											111.778	175.452
											103.403	-176.677
											92.0347	-141.007
											21.9913	158.979
											173.729	11.2455
											-151.243	67.894
											-88.2511	78.9301
											-30.3204	68.7531
											147.152	-165.715
											-60.7784	-152.783
											-75.4164	110.318
											173.076	-126.685
											-137.862	-84.5542
											-118.553	-167.336
											-167.209	166.169
											-62.4228	-161.401
											-88.6611	-151.452
												-148.012
											-82.1862	-126.642
											177.464
											172.504	163.01
											108.824	165.65
											-117.683	129.013
											-23.5677	145.85
											-46.3828	126.57
											78.88	-169.776
											61.7439	-173.499
											65.1662	-178.701
											98.8336	-179.499
											115.11	-168.031
											90.8206	-137.004
											75.1194	-96.0182
											37.742	-35.4152
											78.653	-74.1136
												-92.4424
											-134.566	-113.817
											-56.2735	-133.248
											-98.1461	-171.16
											-13.9847	-170.852
											-57.9622	-173.779
											-44.3531	-175.905
											-51.2692	-166.58
											-14.2686	-175.012
											-44.7662	-169.568
											-17.33	-164.234
											-41.0285	18.1929
											-46.6175	157.781
											6.82554	-161.376
											-5.68391	-124.068
											14.6702	-155.919
											-54.5733	170.259
											-13.1455	-164.619
											-19.9063	179.207
											39.827	159.951
											178.181	169.014
											-76.8658	162.754
											-59.5451	159.67
											-32.7318
											-80.4798	165.721
											-49.3572	157.28
											-54.2752	-159.752
											-48.0261	-156.644
											-84.5334	-156.709
											-50.7694	-135.302
											-27.3622	-42.7172
											-38.6463	-114.527
											-26.9224	-11.8
											-33.825	34.2658
											-54.8196	15.5534
											-123.042	60.9838
											-74.2538	152.108
											-45.4954	127.488
											-55.3299	110.752
											-42.9654	153.082
											-41.5406	173.173
											-70.1138	-163.493
											-116.956	-125.021
											-133.499	-165.348
											-80.002	84.193
											-72.0904	132.186
											-71.9714	157.119
											-101.582	174.64
											-104.714	-13.4955
											-110.813	75.3059
											-109.774	77.831
											-72.9159	63.3394
											-97.3694	18.5813
											-94.5449	26.8921
											-95.1	25.0837
											-98.1869	9.62163
											-72.037	3.78427
											-105.21	6.35743
											-101.484	-5.12372
											-117.871	-4.72862
											-158.704	1.10096
											174.905	4.9831
											139.257	8.75249
												-13.2145
											114.799	-17.263
											161.751	17.1789
											4.62742	20.2018
											-2.17064	-1.71843
											-3.00859	11.0486
											-32.2062	-16.4664
											-106.529	20.0639
											-74.7047	-14.8111
											-152.598	-25.263
											-151.156	-12.4346
											19.7026	-14.1579
											-150.894	2.04351
											61.0904	-32.458
											149.358	-26.0781
											108.502	-39.1756
											112.154	169.07
											-161.053	-29.0237
											-148.852	-24.2982
											-175.428	-84.0999
											164.845	-66.8277
											151.43	-81.3934
											149.241	-89.1216
											173.906	-92.5682
											176.628	-73.5814
											-166.068	99.956
											-20.0437	-52.5687
											-28.199	44.0695
											144.661	90.9754
											-84.7694	-157.138
											-160.355	-125.827
											-149.391	-179.493
											-128.544	-138.679
											-153.393	-164.075
											-44.6744	-164.193
											-150.957	-149.139
											-77.6585	-26.331
											-129.533	-73.1384
											-166.445	-30.9965
											-161.545	164.904
											-135.996	-105.306
											-145.29	-14.988
											-102.467	-72.4346
											-132.693	-107.715
											-98.0431	117.299
											-83.7296	-26.0516
											-75.7198	177.892
											-22.7982	-50.327
											-17.8753	167.921
											-17.2217	105.501
											125.358	4.08855
											2.08531	-94.7939
												-64.5172
											72.6613	23.4789
											79.9401	50.488
											74.6407	44.4261
											77.3317	84.4533
											-168.369
											157.368	35.5145
											178.086	34.5623
											173.384	74.1512
											-162.264	65.4266
											140.31	30.1865
											-177.023	29.8294
											162.981	19.0548
											160.986	84.8993
											28.6984	-72.9663
											103.658	-26.5943
											156.606	-53.013
											30.7524	-90.7904
											7.8872	-87.9625
											20.4417	-17.2543
											110.478	-2.20566
											119.756	6.86541
											132.538	-5.65738
											157.883	1.49213
											-165.818	8.43696
											-110.664	-21.2872
											-157.131	-13.0161
											176.224	-4.2429
											146.062	-0.444618
											175.131	-25.337
											151.764	14.8461
											148.267	6.22783
											-42.5503	-31.1376
											156.128	-23.0089
											146.474	-12.533
											119.285	-18.5845
											148.886	-54.2771
											145.039	-10.1909
											141.868	-173.723
											115.572	62.3015
												23.7894
											-25.8376	-31.1758
											2.45888	-40.573
											-30.4554	-19.1683
											57.5555	-178.873
											-25.9085	179.242
											21.2701	-178.508
											12.0503	-178.526
											68.5009	-179.757
											121.905	-169.553
											108.03	176.239
											145.307	-178.491
											-174.656	-129.91
											171.029	178.15
											-24.3288	169.218
											-19.9531	-156.204
											-48.2826	-136.61
											-60.6652	-168.826
											-24.7088	-168.565
											-59.3162	-170.512
											-34.8884	176.982
											-32.6663	174.3
											-57.2468	55.9211
											-64.5938	-155.33
											-62.7036	162.317
											-49.1916	128.344
											-41.8701	-151.456
											-50.6118	179.133
											-35.2574	-159.321
											-17.2389	-4.03688
											-52.6219	-138.115
											-88.1022	-36.3051
											-139.441	-87.9958
											-148.379	144.993
											-149.292	42.0891
											-128.363	177.585
											-93.2222	-108.482
											-73.2219	-172.559
											-52.4813	-52.1042
											-44.9191	154.707
											-34.0602	-36.9737
											-44.0349	124.276
											-40.4822	111.36
											-82.7278	-178.194
											-39.4674	-125.456
											-18.072	-102.028
											24.4802	-47.4642
											52.5256	170.949
											53.1589	-179.154
											72.7472	179.233
											116.828	-5.06804
											114.081	-1.62064
											133.925	177.732
											145.764	149.883
											-170.925	1.75623
											-144.897	-35.6275
											-124.15	75.2244
											-120.124	152.584
											-119.22	-120.588
											-104.79
											-112.122	-12.224
											-100.773	-13.586
											-106.034	-17.2216
											-113.224	-9.07813
											-81.5085	-9.35306
											-68.5314	69.2385
											-91.5419	21.8482
											-70.146	13.7682
											-83.5636	21.1641
											-75.0344	26.1364
											0.0100221	10.591
											100.413	12.7291
											-172.085	14.0003
											-104.192	-1.92177
											79.2918	29.0331
											164.013	18.22
											130.409	13.4399
											113.841	22.7494
											172.336	28.4828
											-35.0927	84.2685
											-80.3263	116.562
											-66.5136	134.597
											-85.4848	-163.347
											-71.7212	-164.69
											-83.7236	174.231
											-56.2573	-169.827
											-56.8287	160.482
											-39.0981	163.463
											61.5738	-170.853
											155.241	-177.482
											-50.8159	174.026
											-0.671135	-176.505
											-179.897	-166.688
											164.924	161.1
											-69.5819	173.092
											-177.976	-172.242
												-164.253
											1.94036	176.585
											136.99	169.457
											-39.7757	177.369
											-2.73846	-179.262
											5.56353	-172.6
											64.4751	-162.767
											110.992	-124.841
											75.2772	-138.41
											32.2446	-67.2918
											-128.921	-94.8496
											-3.73465	-52.7398
											41.9669	-36.928
											37.1155	-45.0048
											23.7424	18.1631
											60.1441	-30.2658
											32.7724	-37.4514
											20.3101	-30.2676
											14.4561	-14.4638
											-33.7075	-0.748889
											-26.5651	29.8242
											-135	15.5689
											-63.4349	-5.3464
											-26.5651	-15.2364
												-37.2398
											14.0362	8.49724
											-115.558	-40.8537
											-117.405	-9.32351
											-112.758	13.938
											-128.984	5.08178
											71.8315	8.11997
											-141.014	-21.4645
											-172.438	-173.689
											10.4038	31.3086
											-88.6472	-8.17305
											-54.8933	-7.55242
											-81.9811	-55.297
											-123.632	-28.9117
											25.9555	-102.851
											18.9084	-107.917
											-148.994	-29.4306
											-115.603	60.6294
											-132.161	29.7651
											142.524	24.264
											-136.545	-16.4456
											-27.5124	-33.2926
											-110.459	-15.7165
											-98.1117	-16.7672
											50.0257	-33.5461
											-17.7489	-17.1235
											-51.9123	-165.034
											-103.895	11.3817
											-175.405	-176.256
											-154.054	154.923
											-117.143	-172.402
											138.927	154.024
											-62.5335	-165.896
											-125.11	177.321
											-86.7025	-174.195
											-97.5301	-171.891
											36.8762
											78.0083	0.169635
											-112.365	-21.7962
											76.635	43.8678
											124.566	26.7781
											117.741	142.158
											-92.7317	27.4014
											-112.088	-16.0002
											-142.152	8.83747
											-157.865	4.80223
											162.609	-0.475559
											-170.951	-9.57548
											-86.3107	-13.4079
											-110.189	-15.0776
											-56.0919	-14.0015
											-105.553	-14.6023
											109.113	-9.33819
											-115.997	-8.97257
											78.4116	15.4989
											99.8375	16.7423
											-90.8462	15.6161
											63.714	24.4181
											-70.3986	2.85349
											72.1569	-1.3227
											-108.469	-4.71562
											-136.232	-156.205
											118.825	22.4082
											85.9144	-59.0362
											111.377	-2.96378
											-115.688	-23.8307
											-95.0613	-20.9494
											82.0318	-46.4336
											154.62	-22.767
											-78.1246	-141.297
											90.5441	-133.317
											147.219	-154.114
											52.2726	-145.957
												-128.641
											9.88408	-150.541
											15.294	-130.661
											129.337	148.499
											137.725	-153.633
											-101.597	154.76
											-150.838	149.374
											-168.906	97.8184
											148.842	92.7637
											-174.296	116.411
											157.396	112.846
											170.245	24.0158
											105.046	105.415
											-151.124	30.4892
											63.1633	39.5908
											79.6113	0.286976
											169.862	108.488
											162.887	27.3326
											173.67	12.2752
											169.583	99.792
											171.966	37.2605
											179.801	39.2345
											177.496	29.7712
											174.067	1.06376
											-157.136	-27.254
											-161.424	-15.7422
											-156.12	112.353
											-158.996	-62.9383
											-158.045	127.54
											-162.134	75.2166
											-156.812	18.1481
											-161.222	179.554
											-168.307	174.123
											-173.087	19.0065
											-48.6966	175.666
											-151.23	-173.556
											-141.411	-169.028
											-171.072	-175.742
											-129.39	170.763
											-151.064	-171.411
											-118.408	164.838
											-73.1574	-128.075
											24.2296	-145.007
											-11.785	154.67
												156.076
											34.1906
											-6.51201	129.021
											-5.11979	-4.91689
											-17.2203	37.2631
											-24.8954	9.73349
											-5.86067	18.2533
											13.0916	-6.13305
											22.5332	-11.226
											-42.8637	-138.586
											-133.853	3.27506
											107.192	12.0189
											70.8935	13.9725
											76.0845	15.939
											82.3931	-24.3823
											107.908	-72.4977
											32.8758	-72.6115
											59.9695	-84.8779
											58.3524	-72.8158
											62.2211	-5.67856
											63.9489	-152.073
											145.905	148.07
											164.701	-145.883
											177.031	-165.585
											-130.025	88.1329
											-78.4464	-9.66631
												174.386
											-11.2813	135.157
											133.527	-155.023
											-150.723	171.33
											45.912	-176.214
											166.9	-105.149
											172.545	-138.198
											-139.569	168.008
											-119.75	-90.6684
											-102.085	163.804
											-56.872	126.34
											-8.17183	-175.401
											-5.50139	158.688
											-8.94111	-173.617
											-4.94938	-179.384
											9.31892	-100.913
											49.0757	161.341
											53.5637	-176.729
											71.801	-153.745
											80.3808	167.816
											97.3611	142.452
											51.0866	-171.219
											52.3172	-88.1933
											40.1129	138.191
											28.7286	67.003
											-23.4691	178.179
											-65.7403	-29.3943
											-71.0457	152.845
											79.6806	-108.089
											115.228	139.09
											150.396	-4.34465
											-150.269	137.999
											-116.41	-161.143
											-147.775	-178.721
											-157.205	-170.777
											-139.598	172.057
											-120.646	-130.545
											-110.317	173.42
											-35.3333
											-24.339	90.6284
											-86.3031	-18.6712
											20.6001	2.22545
											-63.3601	9.05874
											-74.0287	7.89553
											-57.0626	14.9194
											-72.2085	9.33153
											-87.1159	5.1327
											-102.918	4.85719
											-115.127	-5.47652
											-118.216	1.91292
											-70.0512	-11.2508
											-176.001	-16.775
											-86.6784	2.4333
											-134.533	-18.2128
											-112.333	-168.828
											46.8493	-175.92
											171.491	175.254
											-49.0568	-175.411
											-68.8654	-172.193
											-60.3211	-163.122
											-38.0979	-134.928
											-58.8933	178.216
											-47.6356	-176.639
											-47.4126	-36.0289
											4.17683	6.5459
											-67.1198	-0.219261
											39.3118	8.91282
											-117.332	-3.99284
											-163.489	8.83523
											-113.48	151.066
											-73.8687	-162.642
											-69.5967	157.776
											171.149	74.0446
											-82.4722	32.9564
											-58.847	21.5249
											134.052	10.5916
											114.549	-3.48437
											169.918	-11.309
											151.37	4.5255
											-70.3026	-20.31
											-54.7651	-15.8727
											122.636	137.336
											146.109	-175.236
											97.2068	30.7005
											109.311	-169.385
											-153.649	168.606
											-173.832	-145.33
											105.716	167.427
											174.393	176.591
											164.032	-26.0076
											126.796	-145.662
											-37.7687	174.616
											-145.713	-174.736
											74.2581	-171.653
											40.5787	-146.1
											75.0192	-179.045
											-131.952	-167.06
												-175.049
											-15.7225	173.493
											-54.7611	-155.165
											-77.4562	173.181
											-49.243	-163.698
											2.2932	179.584
											3.77344	-172.538
											-17.1334	169.056
											-41.8964	167.448
											78.5173	-179.762
											46.6205	-171.112
											79.2897	171.028
											20.3171	-161.629
											-171.677	-162.986
											163.861	161.327
											-168.732	-163.3
											-155.54	-151.556
											-58.9165	143.311
											12.4464	-73.2568
											-47.0651	-126.471
											-81.0927	174.551
											-16.1141	161.365
											103.371	-169.117
											116.213	-153.627
											131.446	-163.966
											110.711	-176.008
											123.853	-174.092
											156.888	158.414
											173.38	-24.585
											113.774	130.963
											159.726	176.611
											114.306	-5.76532
											165.448	134.755
											160.48	169.903
											46.2451	-97.9275
											17.1502	154.229
												150.393
											-88.4633	-161.202
											-42.2361
											-96.2194	150.143
											-171.876	139.683
											22.401	16.1722
											-90.8908	165.676
											-2.55542	127.866
											1.09111	136.066
											126.051	-33.2412
											-78.2175	-162.904
											-83.5789	-79.4346
											-23.4084	-29.1589
											-86.6217	-21.4386
											-169.395	-4.53364
											-153.892	13.6702
											105.64	0.358337
											118.596	-169.854
											170.59	-108.04
											-161.223	173.844
											-157.403	-11.3737
											-112.995	-60.867
											164.566	-26.6074
												-28.8933
												-17.7289
												-29.7449
												-12.3772
											13.8735	-1.65604
											102.075	-0.543873
											-163.219	-9.44196
											94.6838	-33.3743
											-5.74892	-96.0043
											-27.968	9.40954
											-56.7954	23.2027
											-2.48084	149.666
											-106.763	173.19
											-39.2016	174.415
											27.1166	30.039
											36.8802	167.643
											-103.968	164.76
											52.1005	167.779
											12.5109	174.288
											57.4016	154.346
											95.1592	166.082
											33.251	133.829
											79.5698	171.137
											3.9859	-162.267
											-165.894	-129.056
											138.437	152.273
											-169.444	-141.348
											111.096	-168.381
											30.874	178.337
											38.9109	140.71
											51.4606	-161.632
											25.7147	-177.119
											21.2795	-165.07
											99.3665	-175.009
											121.271	-159.686
											54.7981	-170.115
											149.171	-172.503
											85.1983	173.386
											56.4505	172.637
											37.1632	-33.1607
											-28.7285	-171.539
											1.9831	166.072
											-12.4823	173.81
											24.2228	-167.298
											4.04678	-176.138
											11.5835	175.703
											-3.37928	137.803
											0.33895	-13.2895
											-3.24895	-163.463
											22.4183	-168.567
											28.5791	178.723
											-15.1184	-176.39
											-72.1598	130.537
											-40.1787	-127.855
											13.6071	-12.9125
											54.9699	4.47589
											-179.744	159.157
											158.505	0.0745018
											27.764	45.3475
											-68.7373	75.2016
											134.521	-150.248
											120.346	128.759
											43.4947	-167.703
											34.5973	-22.7792
											-143.503	145.26
											143.075	-113.271
											-176.628	-140.513
											-150.749	128.602
											-163.69	36.7457
											-91.2082	0.765453
											-101.689	-18.8757
											-103.824	154.773
											-73.5629	126.455
											-43.3739	-113.838
											-91.861	-179.604
											78.5659
											-103.717	139.546
											-173.539	-179.81
											44.0523	167.368
											-83.113	171.118
											-57.651	177.913
											1.76139	173.818
											-7.24524	177.655
											9.99172	-162.188
											-0.584225	-162.026
											-42.4461	-157.02
											88.1916	-154.352
											23.0785	-135.056
											66.362	-130.33
											-138.586	-174.78
											-149.027	153.79
											179.633	175.36
											-173.902	-167.9
											-149.431	161.339
											-164.39	157.286
											19.4181	178.406
											123.532	-179.251
												-173.787
											17.2394	-175.279
												-126.508
												175.445
												157.075
												162.591
												179.269
											-163.705	6.95948
											-178.266	-17.8131
											-167.317	17.4988
											-134.446	-23.8425
											-129.783	-59.5839
											-132.89	23.4929
											-94.7732	-179.199
											-121.989	62.3704
											-100.586	-28.152
											-73.7666	-171.613
											-71.4353	178.283
											-70.7344	-62.4682
											-82.0797	-174.591
											-84.7915	137.719
											-63.4911	167.677
											-44.1376	-178.829
											-71.4621	-168.025
											-36.9566	-158.768
											-38.834	-179.152
											-15.1191	162.269
											-19.9499	177.489
											-29.5275	-146.539
												48.3702
												-133.139
												122.448
												-167.425
												-175.981
												177.802
												-171.85
												176.602
												-175.101
												151.043
												178.684
												-18.9426
												177.27
												-179.342
												-133.639
												-173.907
												178.281
												153.088
												174.785
												-149.26
												158.501
												173.766
												171.679
												150.88
												148.047
												170.749
												-35.4048
												-146.919
												133.323
												-173.599
												115.309
												-140.649
												-114.558
											-142.825	169.928
											-160.479	-169.489
											-125.785	163.392
											-1.84145	-57.0234
												-176.761
											-133.914	-171.909
											-162.56	-53.8144
											170.645	-85.5965
											95.1386	82.5212
											73.5455	144.373
											90.7238	94.4382
											53.0634	-41.9006
											57.4601	-103.198
											55.8358
											-40.4989	160.111
											25.7369	156.498
											-147.772	178.149
											-115.806	-177.783
											-126.158	-177.805
											-134.608
											-64.5866
											92.4304
											86.7045	7.94725
											108.845	19.483
											-3.35972	0.720224
											-38.0409	-16.8619
											-119.216	8.15532
											-145.312	12.2036
											-108.142	-1.78326
											-147.616	3.44785
											-157.822
											-145.997	71.976
											-156.018	78.222
											-146.781	49.4274
											-136.92	-9.43522
											-145.103	4.56783
											-133.565	9.6469
											-127.295	-5.60982
											-133.769	-6.36701
											-139.346	46.6259
											-119.019	-89.4357
											-103.647	154.783
											-115.597	168.837
											113.008	-179.871
											99.5461	-176.387
											56.8446	154.903
											79.713	-159.563
											62.284	-154.864
											94.4836	-133.79
											85.6686	-153.316
											58.7552	-156.768
											65.9579	-137.049
											64.5116	-156.889
											62.6774	-177.267
											59.4765	-151.376
											56.4725	-174.43
											45.6097	-170.05
											66.9004	-166.743
											87.5929	-170.527
											99.8584	-175.043
											64.2343	-153.3
											35.3829	-163.671
											81.6716	-172.875
											64.2271	-179.87
											49.9405	-107.349
											123.828	-134.723
											123.741	-139.131
											127.868	-162.793
											148.839	-140.091
											-15.1999	-148.389
											117.996	-140.123
											124.511	-169.105
											63.3053	176.151
											-15.7336	-174.113
											102.05	-170.847
											145.014	-175.649
											-151.542	-168.526
											-176.017	-162.616
											-66.0357	176.339
											-27.9023	-163.674
											-82.2301	-162.055
											89.1343	-142.861
											124.032	175.461
											-105.438	-166.455
											-103.802	-153.328
											113.109	-173.304
											134.183	-159.714
											110.852	32.397
											177.361	42.613
											-161.667	-103.078
											-153.727	87.1244
											-121.04	-16.6287
											-144.566	86.7639
											159.183	106.77
											-153.282	55.9101
											-68.3935	166.041
											127.157	169.787
											-171.925	172.519
											105.056	175.266
											64.8304	164.121
											52.7588	-128.726
												63.378
											-67.0888	8.48333
											-104.942	164.091
											-94.4047	171.887
											-97.3286	24.38
											-129.726	-151.997
											-140.617	-168.249
											-146.815	164.289
											-163.843	30.389
											-161.346	-175.392
											-175.625	-21.0187
											156.27	-168.482
												115.778
												175.845
												-13.7094
												129.773
												-72.9445
											-11.1588	-7.38326
											10.4966	22.526
											30.3098	18.2103
											56.7047	-15.826
											87.0299	18.8172
											-174.468	76.447
											33.7302
											57.4747	-7.8543
											103.33	-9.245
											77.983	-2.24311
											130.739	11.8535
												7.95318
											-95.9326	8.15622
											-102.651	1.9711
											-107.83	-8.10288
											-72.16	-14.7913
											-94.7372	-12.5385
											-50.524	-6.00127
											-138.242	-32.0411
											-174.862	-76.7487
											-114.234	49.9289
											-155.174	132.965
											156.083	138.169
											171.64	7.57251
											-166.769	52.4106
											146.269	10.5167
												-11.175
												1.25995
												-10.4045
											-23.3666	-28.4334
											96.4713	-24.5813
											129.892	7.17507
											140.478	31.3864
[truncated: 244,063+ more rows]

## Sheet: Figure 1e
Grooves d5
Dist from cell (µm)	50	100	150	200
Exp1	0.168332	0.125107	0.0747076	0.0541975
Exp2	0.135805	0.126945	0.0583524	0.0539324
Exp3	0.193403	0.145921	0.1229	0.131912
Exp4	0.255324	0.214229	0.122852	0.103618
Exp5	0.169636	0.151037	0.0717137	0.0348135
Exp6	0.0474306	0.101654	0.0774608	0.0564401
Mean	0.205686	0.161752	0.10682	0.0965759
SEM	0.0258524	0.0269175	0.0160562	0.022709
Flat
Dist from cell (µm)	50	100	150	200
Exp1	0.18819	0.105461	0.050521	0.0282738
Exp2	0.213771	0.148335	0.0733728	0.04716
Exp3	0.158706	0.139777	0.0637187	0.0322998
Exp4	0.160867	0.111832	0.0606451	0.0419293
Exp5	0.171851	0.174998	0.0912451	0.0624069
Exp6	0.113195	0.144811	0.0537868	0.0325005
Mean	0.169254	0.119023	0.0582949	0.0341676
SEM	0.00948849	0.0105387	0.00398696	0.00405112

## Sheet: Figure 1g
Shear rate					Shear gradient
	Flat	Grooves			Flat	Grooves
Exp1	7.82298e-05	0.000138147		Exp1	2.5612e-06	4.78408e-06
Exp2	6.49142e-05	0.00013296		Exp2	2.23406e-06	4.55027e-06
Exp3	6.42588e-05	0.000103924		Exp3	2.27776e-06	3.70733e-06
Mean	6.91343e-05	0.00012501		Mean	2.35767e-06	4.34723e-06
SEM	4.5517e-06	1.06491e-05		SEM	1.02543e-07	3.2699e-07

## Sheet: Figure 2c
x-velocity profiles (µm/sec)
Y (µm)	Flat		Grooves d1µm		Grooves d5µm
	Mean	STD	Mean	STD	Mean	STD
1	0.00111238	0.00741417	0.00318294	0.00408397	0.00570518	0.00588254
2	0.000861549	0.00695407	0.00312544	0.00393604	0.00552222	0.00571229
3	0.000662697	0.00662186	0.00310638	0.00382789	0.00531256	0.0055327
4	0.00055335	0.00634808	0.00306178	0.00372025	0.0050956	0.00534111
5	0.000420894	0.0060587	0.00288575	0.00363166	0.00486446	0.00511911
6	0.000343953	0.00583347	0.00309722	0.00372041	0.00460421	0.00492066
7	0.000275196	0.00562757	0.00293092	0.00371011	0.00430649	0.00475256
8	0.000503197	0.00557868	0.002868	0.00357517	0.00399412	0.00460101
9	0.00033152	0.00541618	0.00278069	0.00347671	0.00367246	0.00448123
10	0.000330409	0.00539027	0.00271281	0.00335546	0.00310752	0.00446595
11	0.000564222	0.00540916	0.0026449	0.00324235	0.00281945	0.00434518
12	2.41649e-05	0.00557067	0.00257404	0.00314118	0.00257689	0.00428892
13	3.56756e-05	0.00500952	0.00249716	0.00304874	0.00234936	0.00422882
14	-0.000398406	0.00501669	0.00251489	0.00307784	0.00216385	0.00413372
15	-0.000389352	0.00470883	0.00229906	0.00293487	0.00201684	0.00400601
16	-0.000474907	0.00473912	0.00217024	0.00270545	0.00186582	0.00386365
17	-0.000527809	0.00459898	0.0020846	0.00257066	0.00175554	0.00371503
18	-0.000520682	0.00433952	0.00212941	0.00259501	0.0016639	0.00356931
19	-0.000483525	0.00417321	0.00204871	0.00249056	0.00156592	0.00343708
20	-0.000482979	0.00401383	0.00196514	0.00239139	0.00145975	0.00330592
21	-0.000554974	0.00390101	0.00190305	0.00232208	0.00135614	0.00317789
22	-0.000544775	0.0037615	0.00183591	0.00225251	0.00124321	0.00305346
23	-0.000611682	0.00368489	0.00176927	0.00218344	0.00113817	0.00293295
24	-0.000603047	0.00356772	0.00169934	0.00211408	0.00104099	0.00281624
25	-0.000585372	0.00345087	0.0016227	0.0020471	0.000951251	0.00270317
26	-0.000554441	0.00335382	0.00154278	0.00198194	0.000864808	0.00259409
27	-0.00053442	0.00326763	0.00145871	0.00191521	0.000785627	0.00249692
28	-0.000513474	0.00318509	0.00136484	0.00183673	0.000721024	0.00241083
29	-0.000486583	0.00311091	0.00127232	0.00176379	0.000665385	0.00232856
30	-0.000455871	0.0030433	0.00118315	0.00170116	0.000623668	0.00225764
31	-0.000421756	0.00298472	0.00109594	0.00164253	0.000588665	0.00218501
32	-0.000397997	0.00292722	0.0010104	0.00159402	0.000561356	0.00211225
33	-0.000370262	0.00287355	0.000928194	0.00155739	0.000539795	0.00204759
34	-0.000349153	0.00281682	0.000846449	0.00152723	0.000518582	0.0019943
35	-0.000332094	0.00276169	0.000766557	0.00150832	0.000497802	0.00195108
36	-0.000312446	0.0027133	0.000687869	0.00149672	0.000478485	0.00191501
37	-0.000290933	0.00266238	0.000615	0.00149029	0.000461844	0.00188635
38	-0.000269998	0.00261461	0.000544402	0.00148804	0.000448261	0.00186378
39	-0.000245572	0.00257069	0.000478926	0.001483	0.000436553	0.00184885
40	-0.000223633	0.00252829	0.0004208	0.00147885	0.000428234	0.00184158
41	-0.000201256	0.00248977	0.000366456	0.00147249	0.000421834	0.00183923
42	-0.000177444	0.00245403	0.000313998	0.00146379	0.000417956	0.00184289
43	-0.000153971	0.00242586	0.000263431	0.00145234	0.000415645	0.001851
44	-0.000131192	0.00239962	0.000215551	0.00144091	0.000416637	0.00186412
45	-0.000110024	0.00237488	0.000170747	0.00142732	0.000417579	0.00188656
46	-8.71535e-05	0.00235488	0.000131188	0.00141189	0.000417001	0.00191273
47	-6.71979e-05	0.00233347	9.35785e-05	0.00139581	0.000416859	0.00194271
48	-4.75769e-05	0.00231524	5.84795e-05	0.00138184	0.000417574	0.00197725
49	-2.76291e-05	0.00229802	2.60121e-05	0.00136932	0.00042017	0.00201357
50	-6.38351e-06	0.00228317	-5.5786e-06	0.00135668	0.000423587	0.00205448
51	1.34035e-05	0.00226864	-3.29651e-05	0.0013445	0.000430292	0.00210175
52	3.56215e-05	0.00225744	-6.06299e-05	0.00133463	0.000437834	0.00215535
53	5.83033e-05	0.00224849	-8.58609e-05	0.00132553	0.000450926	0.00221559
54	8.00826e-05	0.00223951	-0.000108129	0.00131829	0.000463438	0.00228042
55	0.000102737	0.00223246	-0.000126336	0.00131169	0.000479253	0.00234937
56	0.000124344	0.0022264	-0.000141707	0.0013066	0.000497163	0.00242044
57	0.000147342	0.0022221	-0.000151726	0.00130497	0.000516786	0.00249438
58	0.000170638	0.00221886	-0.000159288	0.00130642	0.000538222	0.00256995
59	0.000193243	0.00221641	-0.000165222	0.00131056	0.000562852	0.00264481
60	0.000216966	0.00221571	-0.000171846	0.0013167	0.000590427	0.00272061
61	0.000239093	0.00221346	-0.00017575	0.00132604	0.000621395	0.00279579
62	0.000262205	0.00221346	-0.000178968	0.00133685	0.000654691	0.00287089
63	0.000284754	0.00221298	-0.000181187	0.00134991	0.000689738	0.00294494
64	0.000306957	0.00221313	-0.000184083	0.00136538	0.000730541	0.00301418
65	0.000327835	0.00221361	-0.000185578	0.0013839	0.000774982	0.00308143
66	0.00034979	0.00221446	-0.000186583	0.00140426	0.000821638	0.0031455
67	0.000371313	0.0022157	-0.000186818	0.00142581	0.000868315	0.00320726
68	0.000392735	0.00221703	-0.000186172	0.00144912	0.000917885	0.00326459
69	0.000414551	0.00221891	-0.00018444	0.00147441	0.000968662	0.00331965
70	0.000437511	0.00222035	-0.000182045	0.00150032	0.00102012	0.00337233
71	0.000460422	0.00222033	-0.000180573	0.00152633	0.00107354	0.00342088
72	0.000482161	0.00221692	-0.000177756	0.00155386	0.0011276	0.00346594
73	0.000503844	0.0022137	-0.000174392	0.00158132	0.00118174	0.0035047
74	0.000525779	0.00220874	-0.000170549	0.00160942	0.00123617	0.00353877
75	0.000547035	0.00220208	-0.000165734	0.0016385	0.00129156	0.0035632
76	0.000567753	0.00219566	-0.0001593	0.00166819	0.00134766	0.00358142
77	0.000588764	0.002189	-0.00015249	0.00169756	0.0014051	0.0035889
78	0.000609691	0.00218199	-0.000146039	0.00172634	0.00146332	0.00358803
79	0.000631788	0.00217472	-0.000141241	0.00175724	0.00152504	0.00358167
80	0.000653654	0.00216775	-0.000135757	0.00178764	0.00159084	0.00357189
81	0.000675126	0.00216031	-0.000133388	0.00181782	0.00165893	0.00355963
82	0.000698052	0.00215293	-0.000130336	0.00184763	0.00172612	0.00354563
83	0.000720613	0.00214552	-0.000127598	0.00187732	0.00179705	0.00352828
84	0.000744035	0.00213797	-0.00012646	0.00190522	0.00186971	0.00351056
85	0.000766477	0.00213008	-0.000126389	0.00193086	0.00194423	0.00349054
86	0.000789218	0.00212349	-0.000127769	0.00195589	0.00202205	0.00346877
87	0.000811426	0.00211461	-0.000131424	0.00197821	0.00210019	0.00344691
88	0.000832326	0.00210694	-0.000134979	0.00199858	0.00218185	0.00342469
89	0.000853619	0.00210071	-0.000139997	0.00201819	0.00226493	0.00340213
90	0.000872379	0.00209419	-0.000146644	0.0020349	0.00234924	0.00338117
91	0.00089136	0.00208863	-0.000155468	0.00205106	0.00243564	0.00336048
92	0.000908234	0.00208361	-0.000163486	0.00206627	0.00252618	0.00334007
93	0.000923966	0.00207866	-0.000174319	0.00208052	0.00261688	0.00332189
94	0.000939511	0.00207519	-0.000184902	0.00209445	0.0027114	0.0033029
95	0.00095371	0.00207177	-0.00019553	0.00210635	0.00280793	0.00328522
96	0.000967474	0.0020691	-0.000207706	0.00211784	0.00290625	0.00326926
97	0.000979855	0.0020664	-0.000220109	0.00212753	0.00300728	0.00325328
98	0.000990097	0.00206519	-0.000230864	0.0021392	0.00311011	0.00323807
99	0.000999622	0.00206399	-0.000240754	0.00215171	0.00321457	0.00322424
100	0.00100704	0.0020635	-0.000249953	0.00216564	0.00332054	0.0032107
101	0.00101343	0.00206455	-0.000258845	0.00218074	0.00342906	0.00319756
102	0.00101945	0.00206569	-0.000266018	0.00219782	0.00354065	0.00318658
103	0.00102365	0.00206784	-0.000274537	0.00221705	0.00365503	0.00317792
104	0.00102723	0.0020701	-0.000283382	0.00223915	0.00377209	0.00316996
105	0.00102985	0.00207275	-0.00029282	0.00226204	0.00389126	0.00316489
106	0.00103043	0.00207501	-0.000304872	0.00228649	0.00401262	0.0031609
107	0.00103126	0.00207752	-0.00031922	0.00231077	0.00413471	0.0031583
108	0.00103076	0.00207992	-0.000335403	0.00233598	0.00425757	0.00315964
109	0.00102993	0.00208365	-0.000353874	0.00235967	0.00438079	0.00316233
110	0.0010279	0.00208721	-0.000374094	0.00238283	0.00450436	0.00316727
111	0.00102423	0.00209018	-0.000395408	0.00240466	0.00462632	0.00317271
112	0.00102005	0.00209408	-0.0004181	0.00242721	0.00474711	0.00318014
113	0.00101343	0.00209756	-0.000442309	0.00244893	0.00486478	0.00318783
114	0.00100632	0.0021018	-0.000469097	0.0024689	0.00498113	0.00319741
115	0.000997614	0.00210627	-0.000497437	0.00248877	0.00509708	0.00320812
116	0.000988409	0.00211196	-0.000526185	0.00250916	0.00521242	0.0032185
117	0.000977128	0.00211746	-0.000556346	0.00252989	0.00532649	0.00323015
118	0.000965208	0.00212283	-0.000586602	0.00255054	0.00543991	0.00324527
119	0.000953176	0.00212743	-0.00061668	0.00257192	0.00555361	0.00326096
120	0.000938753	0.00213311	-0.000646971	0.00259204	0.0056674	0.00327675
121	0.00092476	0.002138	-0.000676882	0.00261324	0.00578123	0.00329082
122	0.000909898	0.00214318	-0.000707904	0.00263416	0.00589622	0.003302
123	0.000894379	0.00214895	-0.000739449	0.00265414	0.0060095	0.00331119
124	0.000879431	0.00215434	-0.000774201	0.00267199	0.00612012	0.00331844
125	0.00086341	0.00216021	-0.000808346	0.00268763	0.00622895	0.00332503
126	0.000848759	0.00216643	-0.000842416	0.00270057	0.00633322	0.00333114
127	0.00083281	0.00217255	-0.000874391	0.00271013	0.00643302	0.00333677
128	0.000817485	0.0021775	-0.000904031	0.00271553	0.00653164	0.0033434
129	0.000802166	0.00218234	-0.000932703	0.00271937	0.00662537	0.00335092
130	0.000786582	0.00218632	-0.000959849	0.00272016	0.00671466	0.003359
131	0.000772008	0.00218864	-0.000985598	0.00271757	0.00679899	0.00336916
132	0.00075611	0.00218893	-0.00100986	0.00271295	0.00687834	0.00338103
133	0.000740131	0.00218702	-0.00103346	0.00270697	0.00695131	0.00339159
134	0.000725674	0.00218344	-0.00105679	0.00270001	0.00702052	0.00340196
135	0.000709731	0.00217713	-0.00107951	0.00269135	0.0070857	0.00341126
136	0.000693299	0.00216781	-0.00110063	0.00268202	0.00714843	0.00341919
137	0.000676038	0.00215765	-0.00112066	0.00267148	0.00720553	0.00342776
138	0.000658346	0.00214617	-0.0011383	0.00266059	0.00726052	0.00343612
139	0.000640261	0.0021344	-0.00115452	0.00264709	0.00731343	0.00344346
140	0.00062283	0.00212228	-0.00116841	0.00263154	0.00736385	0.00345251
141	0.000605678	0.00211027	-0.00118048	0.00261544	0.00740991	0.00346105
142	0.000589348	0.00209767	-0.00119074	0.00259993	0.00745286	0.00346894
143	0.000574018	0.00208401	-0.00119999	0.00258558	0.00749305	0.00347701
144	0.000558509	0.00207002	-0.00120726	0.0025711	0.0075309	0.00348472
145	0.000543865	0.00205724	-0.001212	0.00255511	0.00756663	0.0034931
146	0.00053035	0.00204427	-0.00121376	0.00254136	0.00759956	0.0035017
147	0.00051663	0.00203198	-0.00121316	0.00252726	0.00763066	0.0035105
148	0.000503561	0.00201917	-0.00121004	0.00251303	0.00765942	0.00351908
149	0.000490288	0.00200786	-0.00120402	0.00249842	0.00768725	0.00352776
150	0.000478415	0.00199745	-0.00119595	0.00248434	0.00771606	0.00353843
151	0.000467062	0.00198769	-0.00118517	0.00247112	0.00774321	0.00355036
152	0.000457172	0.00197833	-0.00117328	0.00245841	0.00776828	0.00356301
153	0.000447849	0.00197024	-0.00115935	0.00244631	0.00779418	0.00357735
154	0.000439546	0.00196214	-0.00114382	0.00243466	0.00781844	0.00358971
155	0.000433671	0.00195469	-0.00112525	0.00242224	0.00784093	0.00360278
156	0.000428192	0.00194826	-0.00110593	0.002411	0.00786235	0.00361621
157	0.00042553	0.00194271	-0.00108635	0.0024001	0.00788148	0.00362859
158	0.000424237	0.00193762	-0.00106737	0.00238953	0.00790179	0.00364035
159	0.000423536	0.00193313	-0.001048	0.00237963	0.00792187	0.00365117
160	0.00042415	0.0019292	-0.00102917	0.00236951	0.00794176	0.00365977
161	0.000426222	0.00192636	-0.00101108	0.0023592	0.00796106	0.00366643
162	0.000429283	0.00192436	-0.000994192	0.00234873	0.00797835	0.00366923
163	0.000434043	0.00192257	-0.000979024	0.00233686	0.00799389	0.00366951
164	0.000440069	0.00192093	-0.000965048	0.00232519	0.0080055	0.00366669
165	0.000445925	0.00191781	-0.00095151	0.00231192	0.00801331	0.003658
166	0.000452849	0.00191615	-0.000939642	0.00229827	0.00801827	0.00364462
167	0.000460801	0.00191536	-0.000929846	0.00228397	0.00801871	0.00362641
168	0.000470345	0.00191486	-0.000920581	0.00226991	0.00801549	0.00360419
169	0.000480667	0.00191539	-0.000911412	0.00225566	0.0080096	0.00357845
170	0.000492933	0.00191646	-0.000901391	0.00224085	0.00799985	0.00354953
171	0.000505654	0.00191866	-0.000891166	0.00222718	0.00798566	0.00351771
172	0.000519564	0.00192243	-0.000878087	0.00221444	0.007969	0.00348481
173	0.000534657	0.00192637	-0.000863733	0.0022029	0.00794704	0.00344946
174	0.000549852	0.0019317	-0.000847193	0.00219376	0.00792097	0.00341116
175	0.000565152	0.00193843	-0.000829213	0.0021868	0.00789035	0.00337142
176	0.000580414	0.00194615	-0.000809578	0.00217923	0.00785256	0.00332955
177	0.000595648	0.001955	-0.000788185	0.00217316	0.00780948	0.00328534
178	0.00061125	0.00196529	-0.00076527	0.00216832	0.0077642	0.00324092
179	0.000628194	0.00197631	-0.000741129	0.00216406	0.00771355	0.00319385
180	0.000644829	0.00198718	-0.000717269	0.00216075	0.00766011	0.0031486
181	0.000661033	0.00199925	-0.000694212	0.00215746	0.00760395	0.0031029
182	0.000677929	0.00201286	-0.000670691	0.00215405	0.00754416	0.00305598
183	0.000694008	0.0020254	-0.000647825	0.00215136	0.00748129	0.00300823
184	0.00071102	0.00203794	-0.000623366	0.00214854	0.00741687	0.0029617
185	0.000728075	0.00204958	-0.000599497	0.00214767	0.00734914	0.00291637
186	0.000745672	0.00206158	-0.000575947	0.00214446	0.00727797	0.00287151
187	0.000763761	0.00207253	-0.000551802	0.002142	0.00720385	0.00282703
188	0.000781966	0.00208334	-0.000526616	0.00214033	0.00712666	0.00278429
189	0.000800126	0.00209458	-0.000501404	0.00213831	0.00704758	0.00274241
190	0.000817871	0.0021051	-0.000473819	0.00213646	0.00696287	0.00270192
191	0.000836209	0.00211425	-0.000445313	0.00213505	0.00687483	0.00266346
192	0.000854288	0.00212317	-0.000415442	0.00213445	0.00678273	0.00262689
193	0.000871663	0.00213104	-0.000385557	0.00213437	0.00668685	0.00259201
194	0.000889345	0.00213753	-0.000354456	0.00213487	0.00658764	0.00256152
195	0.000907719	0.00214284	-0.000322429	0.00213582	0.00648452	0.00253303
196	0.000926008	0.0021476	-0.000289021	0.00213689	0.00637733	0.00250731
197	0.000944105	0.00215111	-0.000255466	0.00213934	0.00626551	0.00248555
198	0.000962637	0.00215322	-0.000219869	0.00214127	0.0061503	0.00246473
199	0.000981618	0.00215298	-0.000184416	0.00214455	0.00603071	0.00244913
200	0.0010021	0.00215109	-0.000148091	0.00214935	0.00590707	0.00243444
201	0.00102214	0.00214819	-0.000111671	0.00215481	0.00578113	0.0024204
202	0.00104268	0.00214362	-7.40274e-05	0.00216208	0.00565295	0.0024052
203	0.00106373	0.00213794	-3.58864e-05	0.00217065	0.00552153	0.0023904
204	0.00108519	0.00213092	3.07275e-06	0.00218073	0.00538908	0.00237671
205	0.00110647	0.00212279	4.23655e-05	0.00219076	0.00525474	0.00236134
206	0.00112834	0.00211372	8.29217e-05	0.00220321	0.00511703	0.0023446
207	0.00114998	0.00210357	0.000124221	0.00221845	0.00497896	0.00232717
208	0.00117235	0.00209337	0.000166549	0.00223549	0.0048393	0.00231067
209	0.0011949	0.00208119	0.000210153	0.00225434	0.00469812	0.00229322
210	0.00121817	0.00206768	0.000254529	0.00227496	0.00455556	0.00227522
211	0.00124064	0.00205382	0.000299593	0.00229724	0.00441107	0.00225495
212	0.00126233	0.00204064	0.000347115	0.00232095	0.00426249	0.00223366
213	0.00128397	0.00202842	0.000395312	0.00234636	0.00411061	0.00221013
214	0.00130569	0.00201606	0.000444724	0.00237374	0.00395539	0.00218651
215	0.00132649	0.00200363	0.000494829	0.00240291	0.00379663	0.00216343
216	0.00134774	0.00199024	0.00054541	0.0024335	0.00363279	0.00214071
217	0.00136922	0.00197492	0.000596177	0.00246673	0.00346354	0.00211756
218	0.00139034	0.00196048	0.000647312	0.0025021	0.00329254	0.00209524
219	0.00141246	0.00194598	0.000697705	0.00253951	0.00311891	0.00207309
220	0.00143415	0.00193174	0.000748547	0.00257794	0.00294081	0.00205119
221	0.0014558	0.00191619	0.00079967	0.0026167	0.00275983	0.00203023
222	0.00147685	0.00190158	0.000850966	0.00265549	0.00257623	0.00200903
223	0.00149734	0.00188594	0.000902281	0.00269426	0.00238942	0.00198619
224	0.00151828	0.00187047	0.000953874	0.00273361	0.00219932	0.0019609
225	0.00153918	0.00185449	0.00100537	0.00277247	0.00200697	0.0019352
226	0.00155962	0.00183788	0.00105745	0.00281066	0.00181421	0.0019104
227	0.00157958	0.00182116	0.00110922	0.00284874	0.00162243	0.00188624
228	0.0015995	0.0018039	0.001161	0.00288745	0.00143112	0.00186336
229	0.0016199	0.00178639	0.00121171	0.00292488	0.00124183	0.00184034
230	0.00164056	0.00176964	0.00126155	0.00296247	0.00105394	0.00181812
231	0.00166042	0.00175266	0.00131093	0.00299997	0.000868492	0.00179558
232	0.00168059	0.00173529	0.00136003	0.00303801	0.000687035	0.00177374
233	0.00170037	0.0017187	0.001409	0.00307617	0.000508396	0.00175271
234	0.00172023	0.00170218	0.0014588	0.00311502	0.000336197	0.00173229
235	0.00174037	0.00168512	0.00150837	0.00315477	0.000170008	0.00171295
236	0.00175976	0.0016693	0.00155799	0.00319557	1.13291e-05	0.00169406
237	0.00177874	0.00165427	0.00160606	0.00323654	-0.000140258	0.00167742
238	0.0017973	0.00163949	0.0016535	0.00327764	-0.000285157	0.00166289
239	0.00181544	0.00162522	0.0017006	0.0033191	-0.000421677	0.00164831
240	0.00183262	0.00161164	0.00174755	0.00336066	-0.00054989	0.00163422
241	0.00184967	0.00159893	0.00179407	0.00340142	-0.000668395	0.00161991
242	0.001866	0.00158676	0.00184054	0.00344174	-0.00077849	0.0016062
243	0.00188197	0.00157537	0.0018879	0.0034811	-0.000878641	0.00159227
244	0.00189736	0.00156414	0.00193577	0.00351947	-0.000968929	0.00157665
245	0.0019116	0.00155429	0.00198343	0.00355583	-0.00104524	0.00155694
246	0.0019244	0.00154532	0.00203074	0.00359003	-0.00111035	0.00153528
247	0.00193669	0.00153602	0.0020765	0.00361977	-0.00116324	0.00151424
248	0.00194797	0.00152662	0.00212121	0.00364796	-0.00120673	0.00149371
249	0.00195849	0.00151785	0.00216518	0.00367604	-0.00124051	0.001475
250	0.00196764	0.00150961	0.00220793	0.00370358	-0.00126461	0.00145958
251	0.00197626	0.00150086	0.00224844	0.00372878	-0.00127853	0.00144761
252	0.0019832	0.00149343	0.00228715	0.0037521	-0.00128057	0.00143962
253	0.00198953	0.00148673	0.00232363	0.00377215	-0.00126981	0.00143728
254	0.00199492	0.00148109	0.00235826	0.00379028	-0.00124592	0.00143941
255	0.00199832	0.00147671	0.00239109	0.00380624	-0.00121006	0.00144724
256	0.00200111	0.0014738	0.0024218	0.00382031	-0.00116283	0.00146235
257	0.00200248	0.00147172	0.00245014	0.00383206	-0.00110483	0.00148272
258	0.00200212	0.00147143	0.00247506	0.00384155	-0.00103631	0.0015056
259	0.00200078	0.00147154	0.00249717	0.00384892	-0.00095777	0.00153174
260	0.00199714	0.00147296	0.00251629	0.00385406	-0.000870512	0.00155905
261	0.00199247	0.00147476	0.00253313	0.00385762	-0.000774813	0.00158934
262	0.0019867	0.00147861	0.0025476	0.00385856	-0.000672737	0.001619
263	0.00197968	0.00148219	0.00255841	0.00385812	-0.000562971	0.00164977
264	0.00197138	0.00148671	0.0025664	0.0038557	-0.000446923	0.00168123
265	0.00196193	0.00149162	0.00256987	0.00385075	-0.000325562	0.0017132
266	0.00195162	0.00149732	0.00256988	0.00384455	-0.000199992	0.00174717
267	0.00194024	0.00150334	0.00256745	0.00383805	-7.06513e-05	0.00178076
268	0.001928	0.00151085	0.00256186	0.00383141	6.28812e-05	0.0018138
269	0.00191539	0.0015182	0.00255279	0.00382456	0.000199832	0.00184748
270	0.00190151	0.00152567	0.00254042	0.00381571	0.000339448	0.00188122
271	0.00188625	0.00153331	0.00252607	0.00380745	0.000482017	0.00191507
272	0.00186938	0.00154092	0.00250894	0.00379773	0.000627019	0.00194787
273	0.00185174	0.00154866	0.00249023	0.00378697	0.000774194	0.00198064
274	0.0018334	0.00155623	0.00247027	0.00377421	0.000922947	0.00201225
275	0.00181445	0.00156419	0.00244911	0.00376035	0.00107432	0.00204229
276	0.00179419	0.00157243	0.00242586	0.00374449	0.00122694	0.00206975
277	0.00177376	0.00158003	0.00240178	0.00372791	0.00138001	0.00209662
278	0.00175348	0.00158894	0.0023752	0.00370938	0.00153437	0.00212134
279	0.00173154	0.00159767	0.00234645	0.00368982	0.00168871	0.00214485
280	0.00170893	0.00160689	0.00231603	0.00366981	0.00184185	0.00216667
281	0.00168625	0.00161641	0.00228378	0.00364912	0.00199132	0.00218591
282	0.001663	0.00162553	0.00224872	0.00362744	0.00213787	0.00220272
283	0.00164001	0.00163404	0.00221113	0.00360438	0.00228158	0.00221628
284	0.00161676	0.0016423	0.00217059	0.00358044	0.00242336	0.00222788
285	0.00159299	0.00164993	0.00212763	0.00355532	0.00256459	0.00223996
286	0.00156903	0.00165598	0.00208261	0.00353007	0.00270516	0.00225242
287	0.00154517	0.00166103	0.00203591	0.00350416	0.00284552	0.00226631
288	0.00152088	0.00166422	0.00198705	0.0034781	0.00298444	0.00228189
289	0.00149635	0.00166682	0.00193665	0.00345163	0.0031218	0.00229955
290	0.00147263	0.00166776	0.00188555	0.0034249	0.00325731	0.00231832
291	0.00144878	0.00166771	0.00183347	0.00339739	0.00339239	0.00234026
292	0.00142486	0.00166836	0.00178061	0.00337054	0.00352521	0.00236362
293	0.00140128	0.00166875	0.00172649	0.0033428	0.00365666	0.00239018
294	0.00137811	0.00166879	0.00167145	0.00331491	0.00378678	0.00242051
295	0.00135594	0.001668	0.00161616	0.00328757	0.00391425	0.00245252
296	0.00133379	0.00166717	0.00155989	0.00325995	0.00403909	0.00248706
297	0.00131301	0.00166557	0.00150355	0.00323367	0.00416074	0.00252251
298	0.00129231	0.0016641	0.00144693	0.00320894	0.00427953	0.00256062
299	0.00127263	0.00166165	0.00138869	0.00318465	0.00439412	0.0025993
300	0.00125372	0.00165885	0.00132987	0.00316164	0.00450429	0.00263922
301	0.00123515	0.00165583	0.0012697	0.00313881	0.00460932	0.00267982
302	0.00121733	0.00165261	0.00120822	0.00311617	0.00470964	0.00272168
303	0.00120051	0.00164822	0.00114419	0.00309246	0.00480393	0.00276311
304	0.00118376	0.00164416	0.00107809	0.00307005	0.00489055	0.00280405
305	0.00116716	0.00164048	0.00100907	0.00304911	0.00497046	0.002843
306	0.00115146	0.00163648	0.000939707	0.0030307	0.00504285	0.00288058
307	0.00113572	0.00163187	0.000869237	0.00301351	0.00510698	0.00291578
308	0.00112034	0.00162787	0.000798319	0.00299811	0.00516357	0.00294972
309	0.00110458	0.00162336	0.000726737	0.00298344	0.0052122	0.00298195
310	0.00109006	0.0016186	0.000654418	0.00296973	0.00525283	0.00301269
311	0.00107597	0.00161419	0.000581839	0.00295706	0.00528551	0.00304141
312	0.00106353	0.00160879	0.000509201	0.00294537	0.00531001	0.00306908
313	0.00105077	0.001604	0.000436369	0.00293433	0.00532659	0.003096
314	0.00103863	0.00159915	0.000364131	0.0029243	0.00533438	0.0031209
315	0.00102692	0.00159409	0.00029172	0.00291497	0.00533277	0.00314524
316	0.00101579	0.00158952	0.0002202	0.0029067	0.00532266	0.00317014
317	0.00100504	0.00158337	0.000149987	0.00289865	0.0053043	0.00319609
318	0.0009938	0.00157824	8.07447e-05	0.00289165	0.00527686	0.0032199
319	0.000982749	0.00157379	1.29277e-05	0.00288531	0.00524179	0.00324419
320	0.000972538	0.00156866	-5.28421e-05	0.00287963	0.00519829	0.00326837
321	0.000962553	0.00156425	-0.000116294	0.00287457	0.00514947	0.00329485
322	0.000952438	0.00156036	-0.000177421	0.00287095	0.00509362	0.00332102
323	0.000943993	0.00155407	-0.000236369	0.00286893	0.00503155	0.00334607
324	0.000935377	0.00154761	-0.000292983	0.00286789	0.00496238	0.00336957
325	0.000927162	0.00154245	-0.000347534	0.00286805	0.00488594	0.00339339
326	0.000919108	0.00153591	-0.000399282	0.00286957	0.004803	0.0034176
327	0.000910879	0.00152875	-0.000448848	0.00287263	0.00471346	0.00344179
328	0.000902684	0.00152131	-0.000496026	0.00287751	0.004616	0.00346628
329	0.000894602	0.00151376	-0.000540552	0.00288505	0.00451146	0.0034915
330	0.000886382	0.00150646	-0.000582498	0.00289335	0.00440003	0.00351678
331	0.000878003	0.00149988	-0.000623359	0.00290319	0.00428342	0.00354206
332	0.000869791	0.00149346	-0.000661937	0.00291492	0.00416196	0.00356554
333	0.000862376	0.00148679	-0.000698427	0.00292813	0.00403525	0.00358729
334	0.00085405	0.00148124	-0.000732721	0.00294228	0.00390345	0.00360736
335	0.000846267	0.00147692	-0.000765387	0.00295725	0.0037668	0.00362506
336	0.000838378	0.00147188	-0.000794919	0.00297229	0.00362644	0.00364091
337	0.000829948	0.00146723	-0.000820819	0.00298825	0.00348085	0.00365541
338	0.000820968	0.00146318	-0.00084275	0.00300492	0.00333551	0.0036574
339	0.000812064	0.00145982	-0.000862735	0.00302019	0.00318904	0.00365264
340	0.000803772	0.0014565	-0.000880193	0.00303528	0.00303926	0.00364479
341	0.000794849	0.00145389	-0.000895164	0.00304996	0.00288673	0.00363409
342	0.000787067	0.00145018	-0.000907731	0.00306371	0.00273137	0.00361854
343	0.000778885	0.00144836	-0.000918007	0.00307634	0.00257228	0.00359714
344	0.000771797	0.00144682	-0.000926222	0.00308734	0.00240953	0.00357046
345	0.00076428	0.00144472	-0.00093393	0.00309722	0.00224578	0.00354029
346	0.00075743	0.00144219	-0.000941789	0.0031061	0.00208093	0.00350759
347	0.000751707	0.00143978	-0.000950003	0.00311393	0.00191365	0.00347233
348	0.000747099	0.00143682	-0.000957621	0.00312147	0.00174451	0.00343544
349	0.000744293	0.00143348	-0.000964354	0.0031274	0.00157362	0.00339544
350	0.000742653	0.00142937	-0.000971807	0.00313217	0.00140205	0.00335444
351	0.000742399	0.00142415	-0.000980206	0.0031351	0.00123057	0.00331185
352	0.000743163	0.00141914	-0.0009886	0.00313523	0.00106015	0.00326716
353	0.000744273	0.00141454	-0.000997673	0.00313337	0.000892303	0.00322184
354	0.000746953	0.00140938	-0.00100884	0.00312895	0.000727914	0.00317405
355	0.000750537	0.00140428	-0.00102193	0.00312306	0.000568296	0.00312581
356	0.000755054	0.00139847	-0.00103679	0.00311559	0.000415036	0.00307541
357	0.00076084	0.00139278	-0.00105322	0.0031074	0.000265762	0.00302347
358	0.000767175	0.00138778	-0.00107226	0.00309887	0.000122099	0.00296776
359	0.000774741	0.00138267	-0.00109414	0.00308966	-1.51682e-05	0.00291003
360	0.000784085	0.00137642	-0.00111972	0.0030803	-0.000144857	0.00284932
361	0.000793414	0.00137116	-0.00114797	0.00307031	-0.000268916	0.00278679
362	0.000803563	0.001366	-0.00117828	0.00306082	-0.000385851	0.00272146
363	0.000814289	0.00136117	-0.00121095	0.00305009	-0.000496943	0.00265517
364	0.000826752	0.00135636	-0.00124555	0.00303933	-0.000601665	0.00258791
365	0.000840599	0.00135286	-0.00128462	0.00302714	-0.000700085	0.0025201
366	0.000854933	0.00134964	-0.00132831	0.00301257	-0.000793095	0.00245191
367	0.000869947	0.00134731	-0.00137848	0.00299164	-0.000878547	0.00238456
368	0.000886147	0.00134589	-0.00143576	0.00296257	-0.00095892	0.00231806
369	0.000903111	0.00134537	-0.00150096	0.00292516	-0.00103306	0.0022555
370	0.000921255	0.0013447	-0.00157077	0.00288394	-0.00110204	0.0021971
371	0.000940111	0.00134568	-0.00164481	0.00283975	-0.00116409	0.00214211
372	0.00095954	0.00134682	-0.00172156	0.00279398	-0.00122042	0.00209144
373	0.000979405	0.0013487	-0.00180204	0.00274728	-0.00127082	0.00204478
374	0.000998943	0.00135133	-0.00188603	0.00270027	-0.00131537	0.00200215
375	0.00101849	0.00135424	-0.00197151	0.00265527	-0.00135472	0.0019628
376	0.00103759	0.00135684	-0.00205874	0.00261188	-0.00138879	0.00192824
377	0.00105675	0.0013601	-0.00214757	0.00257179	-0.00141778	0.00189655
378	0.0010755	0.00136364	-0.00223871	0.00253527	-0.00144033	0.0018694
379	0.00109451	0.00136695	-0.00233184	0.00250262	-0.0014576	0.00184675
380	0.00111273	0.00137067	-0.00242466	0.00247503	-0.00146899	0.00182857
381	0.00113107	0.00137478	-0.00251707	0.00245199	-0.00147496	0.00181516
382	0.00114942	0.00137935	-0.002609	0.00243478	-0.00147518	0.00180595
383	0.00116708	0.00138436	-0.00270002	0.00242294	-0.00147135	0.00180096
384	0.00118453	0.0013897	-0.00278969	0.00241789	-0.00146466	0.00180034
385	0.00120202	0.0013962	-0.00287804	0.00241828	-0.00145236	0.00180272
386	0.00121894	0.00140307	-0.0029647	0.00242523	-0.0014341	0.00180852
387	0.00123548	0.00141101	-0.0030494	0.00243891	-0.00141058	0.00181727
388	0.00125167	0.00141886	-0.0031314	0.0024579	-0.00137966	0.00183006
389	0.00126735	0.0014275	-0.00321186	0.00248207	-0.00134141	0.00184542
390	0.00128219	0.00143579	-0.00329063	0.00250997	-0.00129733	0.00186433
391	0.00129718	0.00144366	-0.00336686	0.00254272	-0.00124955	0.00188585
392	0.00131219	0.00145063	-0.00344002	0.0025775	-0.00119661	0.00191106
393	0.00132725	0.00145692	-0.00350943	0.00261485	-0.00113866	0.0019387
394	0.00134148	0.00146264	-0.00357482	0.00265294	-0.00107827	0.00197297
395	0.00135466	0.00146752	-0.00363735	0.00269156	-0.00101259	0.00201022
396	0.00136689	0.00147165	-0.00369675	0.00273037	-0.000944438	0.00204558
397	0.00137842	0.00147511	-0.00375317	0.0027706	-0.00087385	0.00208535
398	0.00138917	0.00147859	-0.00380563	0.00281142	-0.000799943	0.0021267
399	0.0013998	0.00148156	-0.00385286	0.00285186	-0.000722858	0.00217149
400	0.00140971	0.00148388	-0.00389618	0.00289237	-0.000641622	0.00221874
401	0.00141903	0.00148572	-0.00393554	0.0029334	-0.000555393	0.0022691
402	0.0014278	0.00148667	-0.00397001	0.00297445	-0.000465995	0.0023189
403	0.00143611	0.00148746	-0.00399998	0.00301246	-0.000374941	0.00236778
404	0.00144446	0.00148862	-0.00402592	0.00304592	-0.000280263	0.00241798
405	0.00145253	0.00149039	-0.00404904	0.00307694	-0.000182859	0.0024684
406	0.00145974	0.00149283	-0.00406954	0.00310591	-8.11367e-05	0.00251767
407	0.00146698	0.00149514	-0.00408679	0.00313259	2.50821e-05	0.00256819
408	0.00147369	0.0014973	-0.00410122	0.00315665	0.000135113	0.00261787
409	0.00147968	0.00149899	-0.00411402	0.00317749	0.000248827	0.00266771
410	0.00148622	0.00149998	-0.00412336	0.00319487	0.000366481	0.00271648
411	0.00149235	0.00149992	-0.0041308	0.0032104	0.000488842	0.00276527
412	0.00149781	0.00149868	-0.00413464	0.00322176	0.00061435	0.00281409
413	0.00150315	0.00149712	-0.00413319	0.00323007	0.000743125	0.00286238
414	0.00150807	0.00149593	-0.00412886	0.00323449	0.000874464	0.00291102
415	0.00151265	0.00149422	-0.0041219	0.00323507	0.00101062	0.00295924
416	0.00151742	0.00149264	-0.00411342	0.00323228	0.00115078	0.00300673
417	0.0015222	0.00149171	-0.0041016	0.00322494	0.00129364	0.00305476
418	0.00152665	0.00149178	-0.00408664	0.00321241	0.00143927	0.0031049
419	0.00153066	0.00149129	-0.00407003	0.00319521	0.00158445	0.00315487
420	0.00153445	0.0014902	-0.00405026	0.00317425	0.00173052	0.00320484
421	0.00153845	0.00148759	-0.00402752	0.00314799	0.00187706	0.00325451
422	0.00154212	0.00148468	-0.00400366	0.00311754	0.00202342	0.00330533
423	0.00154496	0.00148011	-0.00397927	0.00308258	0.00216837	0.00335424
424	0.00154695	0.0014744	-0.00395309	0.00304562	0.00231247	0.00340292
425	0.00154848	0.00146761	-0.00392381	0.00300707	0.00245678	0.00345084
426	0.00154927	0.00146046	-0.00389239	0.00296766	0.00259913	0.00349741
427	0.00154955	0.00145278	-0.00385847	0.00292712	0.00273901	0.00354286
428	0.00154942	0.0014443	-0.00382271	0.00288549	0.00287716	0.00358665
429	0.00154845	0.00143498	-0.00378472	0.00284425	0.0030131	0.00362966
430	0.00154572	0.00142483	-0.00374383	0.00280108	0.00314535	0.00366933
431	0.00154198	0.00141488	-0.00370132	0.0027589	0.0032747	0.00370641
432	0.00153724	0.00140535	-0.00365635	0.00271528	0.00340121	0.00374162
433	0.00153185	0.00139647	-0.00360839	0.00267175	0.00352398	0.00377269
434	0.00152566	0.00138768	-0.003556	0.00262785	0.00364284	0.00379995
435	0.0015189	0.00137933	-0.00349994	0.00258385	0.00375877	0.00382447
436	0.00151152	0.00137192	-0.00344001	0.00253873	0.00387119	0.00384403
437	0.00150393	0.00136459	-0.00337705	0.00249507	0.00398006	0.00386028
438	0.00149599	0.00135769	-0.00330965	0.00244974	0.00408533	0.00387228
439	0.00148749	0.00135138	-0.00324026	0.00240482	0.00418783	0.0038819
440	0.00147834	0.00134616	-0.00316847	0.00236081	0.00428756	0.00388883
441	0.00146882	0.00134179	-0.00309479	0.00231751	0.00438539	0.00389171
442	0.00145844	0.00133794	-0.00301818	0.00227418	0.00447938	0.00389101
443	0.00144738	0.00133492	-0.00294109	0.00223214	0.00456929	0.00388826
444	0.0014355	0.00133372	-0.00286396	0.00219187	0.00465309	0.0038813
445	0.00142358	0.00133438	-0.0027867	0.0021524	0.00473071	0.00387082
446	0.00141106	0.00133606	-0.00270903	0.00211327	0.00480355	0.00385842
447	0.00139778	0.00133916	-0.00263062	0.00207383	0.00486789	0.00384185
448	0.00138427	0.00134401	-0.00254993	0.00203375	0.00492575	0.00382337
449	0.00137089	0.00135068	-0.00246769	0.00199301	0.00497373	0.00380016
450	0.00135663	0.00135899	-0.00238524	0.00195163	0.00501483	0.00377603
451	0.00134262	0.00136887	-0.00230158	0.00190853	0.00504879	0.0037489
452	0.00132885	0.00138037	-0.0022176	0.00186392	0.0050771	0.00371976
453	0.00131489	0.0013935	-0.00213057	0.00181778	0.00509679	0.00369009
454	0.00130022	0.00140809	-0.00204242	0.00177153	0.00510872	0.00365997
455	0.00128515	0.00142264	-0.00195313	0.00172583	0.00511342	0.00362795
456	0.00127006	0.00143769	-0.00186216	0.00168136	0.00511142	0.00359678
457	0.00125452	0.00145278	-0.00176953	0.00163808	0.00510326	0.00356566
458	0.00123853	0.00146785	-0.00167539	0.00159565	0.00508958	0.00353392
459	0.00122236	0.0014828	-0.00157895	0.00155449	0.00507133	0.00350157
460	0.00120643	0.00149749	-0.00147936	0.0015153	0.00504952	0.00347096
461	0.00119036	0.00151124	-0.00137751	0.00147838	0.00502329	0.00344053
462	0.00117404	0.00152463	-0.00127453	0.00144399	0.00499355	0.00341094
463	0.00115795	0.0015376	-0.00117001	0.00141296	0.00496069	0.0033831
464	0.00114179	0.0015489	-0.00106552	0.00138505	0.00492557	0.00335497
465	0.00112527	0.00155878	-0.000958878	0.00135978	0.00488697	0.00332708
466	0.00110908	0.00156783	-0.00085137	0.00133934	0.00484383	0.00329825
467	0.00109299	0.00157564	-0.000741636	0.00132401	0.00479823	0.00327024
468	0.00107714	0.00158239	-0.000631976	0.00131339	0.00474993	0.00324471
469	0.00106159	0.00158848	-0.000520743	0.00131017	0.00470008	0.00322076
470	0.00104693	0.00159302	-0.00041022	0.00131297	0.00464731	0.00319964
471	0.00103243	0.00159623	-0.000299434	0.00132233	0.00459326	0.00318145
472	0.00101874	0.00159848	-0.000188766	0.00133896	0.00453794	0.00316626
473	0.0010057	0.00159946	-7.92077e-05	0.00136161	0.0044823	0.00315375
474	0.000992593	0.00159951	3.04214e-05	0.00138942	0.0044255	0.00314322
475	0.000979129	0.00159784	0.000138581	0.00142221	0.0043678	0.00313507
476	0.000965903	0.00159635	0.000245487	0.00145923	0.00430989	0.00312925
477	0.000953116	0.00159386	0.000350105	0.00150057	0.00425149	0.00312509
478	0.000940856	0.00159126	0.000452605	0.00154576	0.00419292	0.00312224
479	0.000929404	0.00158781	0.000552997	0.00159336	0.00413419	0.00312092
480	0.00091869	0.00158278	0.000650741	0.00164273	0.00407675	0.00311986
481	0.000909119	0.0015767	0.000744723	0.00169297	0.004021	0.00311962
482	0.000899874	0.00156919	0.000836067	0.00174341	0.0039668	0.00312019
483	0.000891317	0.00156027	0.000924915	0.00179407	0.00391221	0.00312208
484	0.00088376	0.00155034	0.00100988	0.00184407	0.00385878	0.00312553
485	0.00087703	0.00153958	0.00109402	0.00189404	0.00380531	0.00312933
486	0.000870643	0.00152729	0.00117463	0.0019431	0.00375287	0.00313394
487	0.000865117	0.00151434	0.00125137	0.00198938	0.0037011	0.003141
488	0.000860089	0.00150094	0.00132359	0.0020342	0.00364995	0.00314903
489	0.00085507	0.00148638	0.00139292	0.00207628	0.00360005	0.00315778
490	0.000849736	0.00147206	0.00145727	0.00211676	0.00354792	0.00316677
491	0.000845338	0.00145694	0.00151798	0.00215215	0.00349477	0.00317475
492	0.000840317	0.0014408	0.00157243	0.00218321	0.00344061	0.00318259
493	0.00083595	0.0014238	0.00162148	0.00220927	0.00338634	0.00318879
494	0.000831758	0.00140594	0.0016639	0.00222858	0.00333197	0.00319306
495	0.000827958	0.00138701	0.00170121	0.00224406	0.00327664	0.00319652
496	0.000825643	0.00136749	0.00173247	0.002258	0.00322051	0.00319873
497	0.000823524	0.00134764	0.00175879	0.00226972	0.00316216	0.00319962
498	0.000821742	0.00132767	0.00178082	0.00228079	0.0031024	0.00319968
499	0.00082018	0.00130856	0.00179912	0.00229064	0.00303888	0.00319879
500	0.000818957	0.00128963	0.00181488	0.0023011	0.0029732	0.00319626
501	0.000817857	0.00127063	0.00182895	0.00231074	0.00290347	0.00319268
502	0.000817008	0.00125309	0.00184186	0.00232182	0.0028307	0.00318682
503	0.00081625	0.00123628	0.00185376	0.00233272	0.00275362	0.00317961
504	0.00081508	0.00122011	0.0018657	0.00234438	0.00267211	0.00317028
505	0.000814525	0.00120343	0.00187783	0.00235704	0.00258673	0.00315857
506	0.000813423	0.00118608	0.00189165	0.0023703	0.00249957	0.00314567
507	0.000812487	0.00116824	0.00190468	0.00238486	0.00240944	0.00313211
508	0.000810758	0.00115073	0.00191649	0.00239996	0.00231702	0.00311685
509	0.000808963	0.00113323	0.00193205	0.00241446	0.00222174	0.00309905
510	0.000807735	0.00111647	0.00194626	0.00243003	0.00212385	0.00307918
511	0.000806907	0.00110054	0.0019624	0.00244407	0.00202426	0.00305589
512	0.000805898	0.00108506	0.00198007	0.00245842	0.00192481	0.00303129
513	0.000805641	0.00107102	0.00199992	0.00247136	0.00182563	0.00300564
514	0.00080451	0.00105833	0.00202098	0.00248376	0.00172541	0.00297922
515	0.000804252	0.00104762	0.00204272	0.00249533	0.00162521	0.00295275
516	0.000803657	0.00103817	0.00206543	0.00250499	0.00152624	0.00292764
517	0.000803293	0.00103025	0.00209013	0.00251387	0.00142684	0.00290199
518	0.000803619	0.0010241	0.00211691	0.00252195	0.00132756	0.00287748
519	0.000802982	0.00101927	0.00214524	0.00252922	0.0012292	0.00285451
520	0.00080284	0.00101614	0.00217581	0.00253559	0.00113078	0.00283297
521	0.000802954	0.0010142	0.00220687	0.00254026	0.00103283	0.00281296
522	0.000803178	0.00101231	0.0022406	0.002541	0.00093442	0.00279268
523	0.00080376	0.00101187	0.0022756	0.0025379	0.000837319	0.00277207
524	0.000804244	0.00101256	0.00231216	0.00253283	0.000741554	0.0027506
525	0.000804963	0.0010139	0.00234838	0.00252954	0.000647563	0.00272714
526	0.000806102	0.00101661	0.00238566	0.00252493	0.000555588	0.00270367
527	0.000807501	0.00102047	0.00242267	0.0025189	0.00046349	0.00268139
528	0.000809681	0.00102433	0.00245939	0.00251357	0.000372418	0.00265919
529	0.000813684	0.00103011	0.00249665	0.00250639	0.000282468	0.00263987
530	0.000818194	0.00103596	0.00253525	0.00249713	0.000193569	0.00262185
531	0.000823987	0.00104261	0.00257401	0.00248792	0.000106458	0.00260575
532	0.000830089	0.00105049	0.00261324	0.00247902	2.11007e-05	0.00259245
533	0.000835917	0.0010585	0.0026517	0.00247029	-6.21735e-05	0.00258265
534	0.000842181	0.00106674	0.00269051	0.00246261	-0.000144133	0.00257536
535	0.000849081	0.00107529	0.00272847	0.00245401	-0.000221609	0.00257114
536	0.000855973	0.00108437	0.00276683	0.00244272	-0.000297585	0.00257015
537	0.000862503	0.00109435	0.00280582	0.0024307	-0.000368186	0.00257239
538	0.000869171	0.00110527	0.00284465	0.00241808	-0.000434737	0.00257726
539	0.000875415	0.00111553	0.00288112	0.00240734	-0.000497209	0.00258473
540	0.000881126	0.0011261	0.00291722	0.00239507	-0.000555958	0.00259469
541	0.000886896	0.00113681	0.00295304	0.00238509	-0.000609679	0.00260891
542	0.000892547	0.00114778	0.00298732	0.00237557	-0.000658889	0.00262587
543	0.000897197	0.00115931	0.00302261	0.00236678	-0.000702676	0.0026467
544	0.000902206	0.00117142	0.00305488	0.00235987	-0.000742618	0.00266932
545	0.000907418	0.0011842	0.00308631	0.00235346	-0.000778155	0.00269538
546	0.000913719	0.00119838	0.00311252	0.00234605	-0.000806893	0.00272312
547	0.000919596	0.00121242	0.00313763	0.00233934	-0.00083023	0.00275175
548	0.000925213	0.00122729	0.00316026	0.00233116	-0.000848983	0.00278073
549	0.000930886	0.00124229	0.00317842	0.00232032	-0.0008611	0.00281144
550	0.000936509	0.0012575	0.0031938	0.00230955	-0.000866343	0.00284234
551	0.000942936	0.00127326	0.00320748	0.00229928	-0.000864648	0.00287366
552	0.000947916	0.00128786	0.00321955	0.00229073	-0.000855822	0.00290705
553	0.000954854	0.00130383	0.00323186	0.00228465	-0.00083953	0.00294094
554	0.00096112	0.00131825	0.00324267	0.00228027	-0.000816695	0.00297407
555	0.000969205	0.00133348	0.00325255	0.00227712	-0.000785871	0.00300411
556	0.000976991	0.00134738	0.00326163	0.00227625	-0.000749687	0.00303262
557	0.000986422	0.00136041	0.00326788	0.00227711	-0.000705495	0.00305682
558	0.000996734	0.00137311	0.00327216	0.00227895	-0.000654115	0.00307767
559	0.00100802	0.00138539	0.00327399	0.00228268	-0.000598091	0.00309636
560	0.00102025	0.00139596	0.00327134	0.00228609	-0.000535804	0.00311188
561	0.00103276	0.00140603	0.00326718	0.00229157	-0.000469254	0.00312449
562	0.0010462	0.00141549	0.00325983	0.00229717	-0.000396887	0.00313259
563	0.00106057	0.0014244	0.00324783	0.00230351	-0.00031993	0.00313978
564	0.00107441	0.00143192	0.00323327	0.00231059	-0.000237649	0.0031437
565	0.00108818	0.00143964	0.00321358	0.00231628	-0.000152088	0.00314789
566	0.00110155	0.00144743	0.00319175	0.00232344	-6.17412e-05	0.00315003
567	0.00111603	0.00145499	0.00316592	0.00233031	3.09579e-05	0.00315183
568	0.00112952	0.00146273	0.0031369	0.00233638	0.000126671	0.00315328
569	0.0011424	0.0014702	0.00310389	0.0023405	0.000225266	0.00315448
570	0.00115567	0.00147889	0.00306784	0.00234598	0.000326111	0.00315562
571	0.00116928	0.0014865	0.00302856	0.00235096	0.000428019	0.00315648
572	0.00118174	0.00149299	0.00298762	0.0023572	0.000532997	0.00315778
573	0.00119352	0.00149911	0.00294376	0.00236308	0.000638414	0.00315731
574	0.00120525	0.00150559	0.00289605	0.00236962	0.000746966	0.00315629
575	0.00121622	0.00151138	0.00284585	0.00237755	0.000857914	0.00315555
576	0.00122535	0.0015167	0.00279155	0.00238322	0.000971939	0.00315286
577	0.00123496	0.00152318	0.00273457	0.00239102	0.00109143	0.00315108
578	0.00124271	0.0015281	0.002674	0.0023997	0.00121662	0.00314771
579	0.00125056	0.00153338	0.00260843	0.00240886	0.00134419	0.0031446
580	0.00125611	0.00153662	0.00253912	0.00241892	0.00147433	0.00314351
581	0.00126138	0.00154004	0.00246671	0.00242958	0.00160642	0.00314316
582	0.00126359	0.0015401	0.0023899	0.00243926	0.00173916	0.0031453
583	0.00126601	0.00153939	0.00230967	0.00244775	0.001875	0.00314938
584	0.00126956	0.0015387	0.00222572	0.00245647	0.00201228	0.0031551
585	0.00127168	0.001537	0.00213744	0.00246421	0.00215091	0.00316215
586	0.00127254	0.00153515	0.00204668	0.00247201	0.00229333	0.00317086
587	0.0012734	0.00153333	0.00195284	0.00247955	0.00243688	0.00318036
588	0.00127368	0.00153156	0.00185372	0.00248438	0.00258206	0.00318997
589	0.00127322	0.00153089	0.00175105	0.00248507	0.0027273	0.00320111
590	0.00127214	0.00153058	0.00164308	0.00248201	0.00287109	0.0032144
591	0.00127015	0.00153058	0.00153058	0.00247476	0.00301711	0.00322832
592	0.00126662	0.00153011	0.00141513	0.00246674	0.00316321	0.00324185
593	0.00126178	0.0015295	0.00129579	0.00245577	0.00331224	0.00325525
594	0.00125703	0.00153014	0.00117412	0.00244419	0.00345668	0.00327072
595	0.00125097	0.00153019	0.00105075	0.00243195	0.00360449	0.00328751
596	0.00124452	0.00153221	0.000926458	0.0024204	0.00375032	0.00330455
597	0.00123692	0.00153419	0.00080016	0.00240797	0.00389795	0.0033207
598	0.0012293	0.00153786	0.000674149	0.00239711	0.00404434	0.00333678
599	0.00121844	0.00154374	0.000545392	0.00238553	0.00418757	0.00335444
600	0.00120676	0.00154939	0.000417821	0.00237308	0.00432742	0.0033727
601	0.00119503	0.0015558	0.000288419	0.00236112	0.00446837	0.00338862
602	0.00118297	0.00156456	0.000161084	0.00234955	0.00460691	0.0034048
603	0.00116967	0.00157563	3.40128e-05	0.00233866	0.00474189	0.00342054
604	0.0011547	0.001588	-9.15736e-05	0.00232585	0.00487425	0.00343774
605	0.00113932	0.00160146	-0.000211879	0.00231042	0.00500422	0.00345477
606	0.001122	0.00161624	-0.00032991	0.00229599	0.00512774	0.00347217
607	0.00110497	0.0016321	-0.000445647	0.00228265	0.00524944	0.00349101
608	0.00108748	0.00164878	-0.000558954	0.00227138	0.00536605	0.00350742
609	0.00106975	0.00166552	-0.000671308	0.00226164	0.00548011	0.00352671
610	0.00105215	0.00168434	-0.0007812	0.00225314	0.00558794	0.003544
611	0.00103326	0.00170424	-0.00088937	0.00224771	0.00569122	0.0035631
612	0.00101572	0.00172469	-0.000991795	0.00224785	0.00578594	0.00358412
613	0.00100293	0.00174204	-0.00109002	0.00225017	0.00587744	0.00360441
614	0.000990554	0.00176278	-0.00118192	0.00225961	0.00596556	0.00362442
615	0.000976981	0.00178597	-0.00127177	0.00227313	0.00604945	0.00364324
616	0.000962659	0.0018123	-0.00136362	0.00228972	0.00613301	0.00366163
617	0.000949076	0.00183973	-0.00145625	0.00230581	0.00621335	0.00367532
618	0.000932876	0.00186761	-0.00154905	0.00232699	0.0062896	0.00368591
619	0.000916306	0.00189936	-0.00164563	0.00234726	0.00636328	0.00369536
620	0.000901012	0.00193239	-0.00174089	0.00237247	0.00643035	0.00370024
621	0.000885853	0.0019671	-0.00183844	0.0023982	0.00649207	0.00370063
622	0.000867314	0.00200017	-0.00193584	0.00242742	0.00655081	0.00369962
623	0.000848035	0.00203563	-0.00203367	0.00246045	0.00660585	0.00369782
624	0.000829612	0.00207042	-0.00213096	0.00249586	0.00666086	0.00369193
625	0.00080652	0.00210559	-0.00222382	0.00253614	0.00671252	0.00368455
626	0.000782959	0.00214089	-0.00231527	0.00258024	0.00676197	0.00367312
627	0.000757791	0.00217833	-0.00240707	0.00262452	0.00681198	0.00365444
628	0.000731302	0.00221892	-0.00248922	0.00267324	0.0068607	0.00362778
629	0.000705242	0.00226157	-0.0025546	0.00273988	0.00690002	0.0036
630	0.000679657	0.00230733	-0.00260839	0.00280916	0.00693131	0.00356703
631	0.000650974	0.00235453	-0.00263483	0.00288809	0.00695414	0.00353293
632	0.000619441	0.00240242	-0.00262151	0.00296901	0.00696736	0.00349598
633	0.000585766	0.00245223	-0.00260686	0.00307269	0.00697437	0.00345771
634	0.000554631	0.00250023	-0.00256554	0.00322844	0.00696603	0.00341685
635	0.000522904	0.00253821	-0.00252538	0.00339954	0.00694635	0.00337521
636	0.000500449	0.00256255	-0.00247729	0.00359361	0.00691571	0.00332413
637	0.00047873	0.00257851	-0.00255004	0.00374202	0.00686437	0.00327892
638	0.000454531	0.00260542	-0.00286485	0.00374643	0.00679749	0.00323754
639	0.000434139	0.00263369	-0.00279801	0.00409203	0.00671652	0.00320234
640	0.000418244	0.00266905	-0.00268326	0.00451284	0.00662262	0.00316737
641	0.00040176	0.00271353	-0.00279644	0.00476592	0.00651517	0.0031313
642	0.000390751	0.00275007	-0.00302659	0.00470656	0.00640519	0.00309881
643	0.0004273	0.00281349	-0.00314814	0.00488862	0.00628183	0.00306509
644	0.000438985	0.0029428	-0.00331222	0.00481359	0.00615458	0.0030197
645	0.000438423	0.00310093	-0.00380435	0.00344747	0.00601457	0.00298229
646	0.00041787	0.00329809	-0.00392732	0.00263832	0.00586185	0.00294843
647	0.000401127	0.00352781	-0.0036353	0.00254037	0.00567108	0.00301744
648	0.000366329	0.00377307	-0.00380705	0.00293865	0.00543487	0.00321444
649	0.000120487	0.00367468	-0.00354187	0.00266027	0.00516298	0.00359518
650	-0.000118263	0.00379456	-0.00342976	0.00277592	0.00487166	0.00403932
651	-0.000275992	0.00393836	-0.00326947	0.00292045	0.00494221	0.0029703
652	-0.000246369	0.00409169	-0.0030695	0.00316879	0.00474179	0.00312296
653	-0.000272971	0.00409706	-0.00286739	0.00341848	0.00467945	0.00335653
654	-0.000384956	0.00434776	-0.00266782	0.00361938	0.00531525	0.00303035
655	-0.000431594	0.00458137	-0.0025124	0.00385615	0.00513702	0.00315969
656	-0.000387264	0.00475595	-0.00257832	0.00394569	0.00497486	0.00326274
657	-0.00025835	0.00490468	-0.00260907	0.00378073	0.00500147	0.00305338
658	-9.35099e-05	0.00447256	-0.00247276	0.0040048	0.00493453	0.00322441
659	-3.47541e-06	0.00471057	-0.00230798	0.00394022	0.00478198	0.00340525
660	-3.68945e-05	0.00491261	-0.00216494	0.00418657	0.00470939	0.00348164
661	-7.60768e-05	0.00512101	-0.00201639	0.00444214	0.00460193	0.00374149
662	-9.25515e-05	0.00534731	-0.00210508	0.00450632	0.00448614	0.00402579
663	-0.000117207	0.00558696	-0.00196484	0.00476949	0.00428637	0.00434095
664	-0.000194489	0.0058789	-0.0018279	0.00503772	0.00407325	0.00468777
665	-0.000274048	0.0062178	-0.00168639	0.00531778	0.00379245	0.00503061

## Sheet: Figure 2d
Stream width (µm)	Grooves d1µm	Grooves d5µm
	150	100
	220	50
	100	180
	100	50
	180	150
	70	100
	70	120
	50	50
	80	80
	130	50
	200	100
	200	50
	150	80
	150	70
	170	100
	70	80
	100	60
	70	130
	200	180
	100	210
	50	100
	270	110
	280	90
	70	80
	210	130
	160	110
	120	100
	120	110
	100	150
	180	80
	200	150
	130	80
	60	100
	220	150
	180
	200
	250
	210

## Sheet: Figure 2e
Stream x-persistence									Stream length
Step length (µm)	Flat		Grooves d1µm		Grooves d5µm				Flat	Grooves d1µm	Grooves d5µm
	Mean	SEM	Mean	SEM	Mean	SEM
1	0.996973	0.000180825	0.997171	0.000181874	0.996981	0.000118333			170	366.667	408.333
2	0.993699	0.000396537	0.994174	0.000356261	0.993791	0.000248463			123.333	336.667	550
3	0.990095	0.000668425	0.991002	0.000556094	0.990479	0.00039918			130	290	466.667
4	0.986167	0.00100505	0.987678	0.000786949	0.987036	0.00058405			170	420	350
5	0.98189	0.00140767	0.984174	0.00106444	0.983462	0.000811137			140	250	460
6	0.977254	0.00187187	0.980466	0.00139109	0.979751	0.00106773			106.667	186.667	390
7	0.972282	0.0023869	0.97654	0.00177353	0.975891	0.00136256		Mean	140	308.333	437.5
8	0.966969	0.00295412	0.972408	0.00220821	0.971868	0.0016939		STD	25.6472	83.9246	70.3937
9	0.961351	0.00356582	0.968088	0.00269877	0.967676	0.00205268
10	0.955439	0.00421297	0.963579	0.00323494	0.963328	0.002427
11	0.949244	0.00488576	0.958887	0.00380282	0.958824	0.0028182
12	0.94279	0.00558426	0.954021	0.00439622	0.954168	0.00322785
13	0.936089	0.00630258	0.949002	0.00501212	0.949382	0.00364887
14	0.92917	0.00704049	0.943849	0.00564897	0.944481	0.0040778
15	0.922044	0.00779482	0.938567	0.0063018	0.939479	0.00451433
16	0.914725	0.00856361	0.93317	0.00696678	0.934385	0.00495552
17	0.907229	0.00934413	0.927666	0.00764278	0.929217	0.00540108
18	0.899572	0.0101349	0.922078	0.00833014	0.923983	0.00584806
19	0.891768	0.0109333	0.91641	0.00902775	0.918683	0.00629247
20	0.883822	0.0117334	0.910665	0.00973134	0.913327	0.00673394
21	0.875751	0.0125322	0.904851	0.0104366	0.907927	0.00717251
22	0.86756	0.0133273	0.898977	0.0111417	0.902496	0.00760836
23	0.859262	0.0141176	0.893052	0.0118457	0.897036	0.00803945
24	0.850871	0.0149019	0.887082	0.0125461	0.891551	0.00846333
25	0.842392	0.0156779	0.881078	0.0132434	0.886048	0.00887841
26	0.833834	0.0164435	0.875042	0.0139332	0.880532	0.00928504
27	0.825209	0.0171975	0.868983	0.0146148	0.87501	0.00968268
28	0.816526	0.0179383	0.862907	0.0152872	0.869487	0.0100712
29	0.807798	0.0186647	0.856819	0.0159489	0.863969	0.01045
30	0.799033	0.0193745	0.850725	0.0165985	0.858458	0.0108172
31	0.790239	0.0200663	0.844629	0.0172356	0.852959	0.0111732
32	0.781426	0.0207395	0.838536	0.0178592	0.847478	0.0115173
33	0.772599	0.0213927	0.832452	0.0184696	0.842017	0.0118482
34	0.763767	0.0220251	0.826381	0.0190657	0.83658	0.012166
35	0.754937	0.0226353	0.820327	0.0196469	0.831171	0.0124697
36	0.746115	0.0232229	0.814297	0.0202128	0.82579	0.0127585
37	0.737307	0.0237871	0.808292	0.0207623	0.82044	0.0130322
38	0.72852	0.024328	0.802314	0.0212943	0.815126	0.0132908
39	0.719758	0.0248452	0.796367	0.0218085	0.80985	0.0135343
40	0.711028	0.0253382	0.790457	0.0223049	0.804613	0.0137627
41	0.702333	0.0258067	0.784585	0.0227837	0.799419	0.0139762
42	0.693679	0.0262505	0.778753	0.0232444	0.79427	0.0141752
43	0.68507	0.0266694	0.772963	0.0236875	0.789167	0.0143596
44	0.67651	0.0270634	0.767217	0.0241126	0.784114	0.0145299
45	0.668004	0.0274322	0.761518	0.0245199	0.779112	0.0146866
46	0.659556	0.0277765	0.755867	0.0249092	0.774163	0.0148295
47	0.651167	0.0280968	0.750266	0.0252803	0.76927	0.0149594
48	0.642841	0.0283934	0.744716	0.025634	0.764433	0.0150763
49	0.634582	0.0286671	0.739218	0.0259705	0.759652	0.0151804
50	0.626392	0.0289186	0.733775	0.0262896	0.754929	0.0152719
51	0.618272	0.029148	0.728385	0.0265915	0.750263	0.0153511
52	0.610225	0.0293561	0.72305	0.026877	0.745654	0.0154183
53	0.602252	0.0295431	0.717771	0.0271464	0.741104	0.0154738
54	0.594356	0.0297094	0.712548	0.0274	0.736612	0.0155181
55	0.586538	0.0298557	0.707382	0.0276388	0.732179	0.0155517
56	0.578798	0.0299823	0.702272	0.0278632	0.727803	0.015575
57	0.57114	0.0300903	0.697221	0.0280733	0.723486	0.0155887
58	0.563564	0.03018	0.692226	0.0282703	0.719227	0.0155936
59	0.556071	0.0302521	0.687289	0.0284539	0.715027	0.01559
60	0.548662	0.0303074	0.682408	0.0286248	0.710885	0.0155787
61	0.541338	0.0303462	0.677585	0.0287832	0.706802	0.0155602
62	0.534099	0.0303693	0.672818	0.0289302	0.702777	0.015535
63	0.526946	0.0303773	0.668108	0.0290659	0.69881	0.015504
64	0.519879	0.030371	0.663453	0.0291909	0.6949	0.0154678
65	0.512899	0.0303512	0.658853	0.0293057	0.691047	0.015427
66	0.506005	0.0303183	0.654308	0.029411	0.687249	0.0153822
67	0.499197	0.0302732	0.649818	0.0295072	0.683507	0.0153337
68	0.492476	0.0302163	0.645381	0.029595	0.679819	0.0152819
69	0.485841	0.0301478	0.640996	0.0296752	0.676185	0.0152273
70	0.479293	0.0300685	0.636664	0.0297486	0.672603	0.0151705
71	0.47283	0.0299791	0.632382	0.0298158	0.669072	0.0151118
72	0.466452	0.0298801	0.628152	0.0298775	0.665591	0.0150519
73	0.460159	0.0297723	0.623972	0.0299342	0.662158	0.0149911
74	0.453951	0.0296561	0.61984	0.0299867	0.658773	0.01493
75	0.447827	0.029532	0.615757	0.0300353	0.655434	0.014869
76	0.441785	0.0294012	0.61172	0.0300806	0.65214	0.0148084
77	0.435825	0.0292638	0.607729	0.030123	0.648889	0.0147487
78	0.429947	0.0291203	0.603784	0.0301627	0.64568	0.0146903
79	0.424147	0.0289717	0.599882	0.0302002	0.642513	0.0146334
80	0.418426	0.0288183	0.596024	0.0302358	0.639385	0.0145783
81	0.412783	0.0286611	0.592207	0.0302702	0.636296	0.0145255
82	0.407215	0.0285005	0.588431	0.0303036	0.633246	0.0144752
83	0.401722	0.0283372	0.584695	0.0303366	0.630233	0.0144275
84	0.396301	0.0281716	0.580998	0.0303693	0.627257	0.0143827
85	0.390953	0.0280048	0.577339	0.030402	0.624317	0.0143409
86	0.385675	0.027837	0.573718	0.0304348	0.621411	0.0143021
87	0.380467	0.0276685	0.570133	0.0304682	0.61854	0.0142664
88	0.375326	0.0274996	0.566583	0.0305022	0.615701	0.0142336
89	0.370253	0.027331	0.563068	0.030537	0.612894	0.0142039
90	0.365247	0.0271625	0.559585	0.0305727	0.610118	0.0141771
91	0.360306	0.0269945	0.556136	0.0306096	0.607373	0.0141534
92	0.35543	0.0268272	0.552719	0.0306475	0.604657	0.0141326
93	0.350618	0.0266607	0.549333	0.0306867	0.60197	0.0141146
94	0.345869	0.0264959	0.545978	0.0307273	0.599311	0.0140994
95	0.341182	0.0263323	0.542653	0.0307693	0.59668	0.0140868
96	0.336556	0.0261703	0.539357	0.0308128	0.594075	0.0140767
97	0.331991	0.0260098	0.53609	0.0308578	0.591497	0.0140692
98	0.327486	0.0258508	0.532852	0.0309043	0.588943	0.0140642
99	0.32304	0.0256934	0.529641	0.0309523	0.586414	0.0140618
100	0.318655	0.025538	0.526457	0.0310018	0.58391	0.0140616
101	0.314328	0.0253843	0.523299	0.0310525	0.581429	0.0140637
102	0.31006	0.0252321	0.520168	0.0311046	0.578972	0.0140681
103	0.30585	0.0250817	0.517063	0.031158	0.576537	0.0140746
104	0.301699	0.0249332	0.513982	0.0312128	0.574124	0.0140831
105	0.297607	0.0247864	0.510926	0.0312686	0.571733	0.0140935
106	0.293572	0.024641	0.507894	0.0313254	0.569362	0.0141058
107	0.289594	0.0244972	0.504886	0.0313833	0.567012	0.0141198
108	0.285673	0.0243551	0.5019	0.0314418	0.564681	0.0141356
109	0.28181	0.0242147	0.498938	0.031501	0.562369	0.0141533
110	0.278003	0.0240759	0.495998	0.0315607	0.560076	0.014173
111	0.274252	0.0239386	0.493079	0.0316203	0.5578	0.0141947
112	0.270555	0.0238025	0.490183	0.0316797	0.555541	0.0142183
113	0.266915	0.0236681	0.487308	0.0317389	0.553298	0.0142439
114	0.26333	0.023535	0.484454	0.0317976	0.55107	0.0142712
115	0.259798	0.0234031	0.481621	0.0318555	0.548859	0.0142999
116	0.25632	0.0232724	0.478809	0.0319124	0.546663	0.0143299
117	0.252895	0.0231429	0.476017	0.0319683	0.544482	0.0143611
118	0.249523	0.0230146	0.473245	0.032023	0.542316	0.0143932
119	0.246202	0.0228873	0.470493	0.0320765	0.540165	0.0144262
120	0.242933	0.022761	0.467762	0.0321287	0.538029	0.01446
121	0.239713	0.0226355	0.46505	0.0321795	0.535906	0.0144944
122	0.236543	0.022511	0.462358	0.032229	0.533797	0.0145292
123	0.233422	0.0223878	0.459687	0.0322766	0.531702	0.0145642
124	0.23035	0.0222659	0.457034	0.032323	0.52962	0.0145992
125	0.227324	0.0221454	0.454401	0.0323679	0.527551	0.0146339
126	0.224346	0.0220262	0.451787	0.0324109	0.525496	0.0146681
127	0.221413	0.0219084	0.449192	0.0324524	0.523453	0.0147016
128	0.218526	0.0217918	0.446616	0.0324921	0.521423	0.0147345
129	0.215684	0.0216769	0.44406	0.0325302	0.519406	0.0147667
130	0.212886	0.0215632	0.441523	0.032567	0.517402	0.014798
131	0.210132	0.0214511	0.439003	0.0326024	0.51541	0.0148286
132	0.207421	0.0213406	0.436502	0.0326365	0.513432	0.0148582
133	0.204753	0.0212316	0.434018	0.0326693	0.511467	0.014887
134	0.202126	0.0211244	0.431551	0.0327008	0.509515	0.0149147
135	0.199539	0.0210191	0.429102	0.0327312	0.507576	0.0149414
136	0.196993	0.0209154	0.42667	0.0327606	0.50565	0.0149671
137	0.194486	0.0208135	0.424254	0.0327889	0.503737	0.0149918
138	0.192018	0.0207132	0.421855	0.032816	0.501837	0.0150156
139	0.189588	0.0206146	0.419472	0.0328419	0.49995	0.0150386
140	0.187196	0.0205175	0.417106	0.0328667	0.498076	0.015061
141	0.184841	0.0204218	0.414757	0.0328904	0.496215	0.0150832
142	0.182524	0.0203277	0.412424	0.0329126	0.494365	0.0151052
143	0.180243	0.0202353	0.410109	0.0329334	0.492528	0.0151275
144	0.177998	0.0201447	0.40781	0.0329528	0.490702	0.01515
145	0.175789	0.0200558	0.405528	0.0329707	0.488889	0.0151733
146	0.173616	0.0199684	0.403264	0.0329871	0.487088	0.0151973
147	0.171477	0.0198825	0.401016	0.0330017	0.4853	0.0152221
148	0.169373	0.0197981	0.398786	0.0330146	0.483523	0.015248
149	0.167303	0.019715	0.396572	0.0330257	0.481759	0.0152751
150	0.165267	0.0196333	0.394376	0.033035	0.480006	0.0153037
151	0.163264	0.0195531	0.392196	0.0330424	0.478265	0.0153336
152	0.161293	0.0194739	0.390032	0.0330479	0.476536	0.0153648
153	0.159355	0.0193963	0.387884	0.0330516	0.474818	0.0153973
154	0.157449	0.01932	0.385753	0.0330533	0.473113	0.0154311
155	0.155573	0.019245	0.383636	0.033053	0.471419	0.0154661
156	0.153729	0.0191711	0.381535	0.0330508	0.469738	0.0155023
157	0.151915	0.0190984	0.379449	0.0330469	0.468069	0.0155397
158	0.150131	0.019027	0.377378	0.0330413	0.466412	0.015578
159	0.148376	0.0189569	0.375322	0.0330338	0.464768	0.0156172
160	0.146652	0.0188882	0.373279	0.0330248	0.463137	0.0156569
161	0.144955	0.0188213	0.37125	0.0330143	0.461518	0.015697
162	0.143288	0.0187556	0.369234	0.0330026	0.459913	0.0157372
163	0.141649	0.0186918	0.367232	0.0329898	0.458322	0.0157771
164	0.140039	0.0186298	0.365243	0.0329762	0.456743	0.0158168
165	0.138456	0.0185697	0.363268	0.0329614	0.455178	0.0158559
166	0.1369	0.0185117	0.361305	0.032946	0.453626	0.0158943
167	0.135371	0.0184551	0.359354	0.0329299	0.452087	0.0159318
168	0.133868	0.0184009	0.357416	0.0329136	0.45056	0.0159684
169	0.132391	0.0183489	0.355489	0.0328971	0.449046	0.016004
170	0.130938	0.0182994	0.353573	0.0328804	0.447545	0.0160386
171	0.12951	0.0182522	0.35167	0.0328633	0.446056	0.0160723
172	0.128105	0.0182075	0.349777	0.0328463	0.44458	0.016105
173	0.126724	0.0181653	0.347895	0.032829	0.443115	0.0161368
174	0.125365	0.0181256	0.346024	0.0328118	0.441663	0.0161679
175	0.124028	0.0180885	0.344165	0.0327949	0.440222	0.0161982
176	0.122712	0.018054	0.342315	0.0327784	0.438792	0.0162278
177	0.121417	0.018022	0.340476	0.0327625	0.437372	0.016257
178	0.120142	0.0179926	0.338648	0.0327471	0.435963	0.0162858
179	0.118887	0.0179659	0.336829	0.0327322	0.434563	0.0163145
180	0.117652	0.0179416	0.335021	0.0327179	0.433173	0.0163427
181	0.116436	0.0179195	0.333224	0.0327038	0.431792	0.0163705
182	0.115239	0.0178994	0.331437	0.0326897	0.43042	0.0163975
183	0.11406	0.0178813	0.329661	0.0326757	0.429057	0.0164241
184	0.1129	0.0178651	0.327896	0.0326616	0.427703	0.01645
185	0.111759	0.0178505	0.326141	0.0326474	0.426358	0.0164752
186	0.110635	0.0178376	0.324397	0.032633	0.42502	0.0164996
187	0.109529	0.0178263	0.322664	0.0326183	0.42369	0.0165232
188	0.108441	0.0178165	0.32094	0.0326033	0.422367	0.0165459
189	0.10737	0.0178082	0.319226	0.0325882	0.421051	0.0165679
190	0.106315	0.0178012	0.317522	0.032573	0.419742	0.0165891
191	0.105278	0.0177954	0.315826	0.0325578	0.418439	0.0166095
192	0.104257	0.0177908	0.314141	0.0325425	0.417142	0.0166294
193	0.103253	0.0177874	0.312466	0.0325271	0.415852	0.0166488
194	0.102264	0.0177852	0.3108	0.0325118	0.414567	0.0166679
195	0.101292	0.0177844	0.309145	0.0324964	0.413287	0.0166868
196	0.100335	0.0177847	0.307499	0.0324806	0.412013	0.0167054
197	0.099394	0.0177859	0.305863	0.0324645	0.410743	0.0167241
198	0.098469	0.0177881	0.304236	0.032448	0.409478	0.0167427
199	0.0975593	0.0177914	0.302619	0.032431	0.408217	0.0167613
200	0.0966652	0.0177956	0.301012	0.0324133	0.40696	0.0167796
201	0.0957858	0.0178008	0.299414	0.032395	0.405707	0.0167979
202	0.0949212	0.0178071	0.297826	0.0323757	0.404458	0.0168158
203	0.0940705	0.0178146	0.296248	0.0323555	0.403213	0.0168337
204	0.093233	0.0178231	0.29468	0.0323341	0.401972	0.0168515
205	0.0924081	0.0178327	0.293122	0.0323117	0.400734	0.0168692
206	0.0915954	0.0178434	0.291574	0.0322885	0.399499	0.0168868
207	0.0907953	0.0178551	0.290036	0.0322644	0.398268	0.0169044
208	0.0900073	0.0178677	0.288508	0.0322399	0.39704	0.0169219
209	0.089231	0.0178815	0.28699	0.0322149	0.395816	0.0169391
210	0.0884666	0.0178965	0.285482	0.0321896	0.394596	0.0169562
211	0.0877142	0.0179129	0.283984	0.0321639	0.39338	0.0169731
212	0.0869728	0.0179303	0.282496	0.0321379	0.392168	0.01699
213	0.0862429	0.0179493	0.281018	0.0321118	0.39096	0.0170067
214	0.0855238	0.01797	0.27955	0.0320855	0.389758	0.0170232
215	0.084816	0.0179927	0.278093	0.0320593	0.38856	0.0170397
216	0.0841189	0.0180173	0.276647	0.0320329	0.387368	0.0170562
217	0.0834323	0.0180436	0.275211	0.0320068	0.386179	0.0170725
218	0.082756	0.0180718	0.273785	0.0319805	0.384996	0.0170889
219	0.0820896	0.018102	0.27237	0.0319543	0.383816	0.0171053
220	0.0814335	0.0181342	0.270965	0.0319274	0.382641	0.0171216
221	0.0807876	0.0181688	0.26957	0.0318997	0.381471	0.017138
222	0.0801522	0.0182056	0.268186	0.0318709	0.380305	0.0171543
223	0.0795298	0.0182438	0.266812	0.031841	0.379143	0.0171706
224	0.0789151	0.018285	0.26545	0.03181	0.377986	0.0171871
225	0.0783104	0.0183285	0.264097	0.0317777	0.376834	0.0172037
226	0.0777159	0.0183744	0.262755	0.0317442	0.375687	0.0172204
227	0.0771314	0.0184227	0.261425	0.0317094	0.374544	0.0172373
228	0.0765565	0.0184732	0.260104	0.0316734	0.373407	0.0172545
229	0.0759906	0.018526	0.258795	0.0316359	0.372274	0.017272
230	0.0754344	0.0185812	0.257496	0.0315971	0.371145	0.0172898
231	0.0748868	0.0186388	0.256207	0.0315571	0.370022	0.017308
232	0.0743477	0.0186984	0.254928	0.0315156	0.368903	0.0173264
233	0.0738164	0.0187603	0.25366	0.0314729	0.36779	0.0173452
234	0.0732928	0.0188241	0.252402	0.0314287	0.366682	0.0173644
235	0.0727765	0.0188899	0.251154	0.031383	0.365581	0.0173841
236	0.0722669	0.0189574	0.249914	0.031336	0.364484	0.0174046
237	0.0717633	0.0190266	0.248684	0.0312878	0.363394	0.0174256
238	0.0712653	0.0190976	0.247463	0.0312382	0.36231	0.0174469
239	0.0707719	0.0191704	0.24625	0.0311872	0.361233	0.017469
240	0.0702833	0.0192447	0.245047	0.031135	0.360161	0.0174915
241	0.0697991	0.0193202	0.243852	0.0310815	0.359095	0.0175145
242	0.0693198	0.0193973	0.242666	0.031027	0.358035	0.017538
243	0.0688441	0.0194751	0.241489	0.0309714	0.35698	0.017562
244	0.0683729	0.0195541	0.240321	0.0309147	0.355931	0.0175865
245	0.0679062	0.0196341	0.239162	0.0308572	0.354887	0.0176116
246	0.0674439	0.0197149	0.238011	0.0307989	0.353849	0.0176373
247	0.0669868	0.0197965	0.23687	0.0307399	0.352816	0.0176636
248	0.0665348	0.019879	0.235736	0.0306802	0.351789	0.0176904
249	0.0660878	0.019962	0.234612	0.0306198	0.350767	0.0177178
250	0.0656453	0.0200455	0.233496	0.0305587	0.34975	0.0177457
251	0.0652076	0.0201294	0.232388	0.0304967	0.348738	0.0177743
252	0.0647747	0.0202136	0.231288	0.030434	0.347731	0.0178036
253	0.0643471	0.0202983	0.230197	0.0303707	0.346729	0.0178333
254	0.0639244	0.0203834	0.229113	0.0303066	0.345732	0.0178634
255	0.0635066	0.0204689	0.228037	0.030242	0.34474	0.017894
256	0.0630929	0.0205542	0.226967	0.0301772	0.343754	0.0179249
257	0.0626833	0.0206397	0.225905	0.0301124	0.342772	0.0179558
258	0.0622768	0.0207255	0.22485	0.0300477	0.341794	0.0179868
259	0.0618739	0.0208114	0.223801	0.0299833	0.340821	0.0180177
260	0.0614748	0.0208972	0.222758	0.029919	0.339852	0.0180486
261	0.0610791	0.0209833	0.221722	0.029855	0.338887	0.0180796
262	0.0606863	0.0210692	0.220692	0.029791	0.337925	0.0181105
263	0.0602957	0.0211552	0.219668	0.0297269	0.336966	0.0181415
264	0.0599074	0.0212412	0.218651	0.0296626	0.33601	0.0181726
265	0.059522	0.0213269	0.217639	0.0295983	0.335054	0.0182039
266	0.0591394	0.0214123	0.216632	0.0295339	0.334101	0.0182353
267	0.0587588	0.0214975	0.215631	0.029469	0.333149	0.0182668
268	0.0583803	0.0215826	0.214635	0.0294034	0.332198	0.0182982
269	0.058004	0.0216675	0.213644	0.0293371	0.331248	0.01833
270	0.0576292	0.0217524	0.212658	0.0292701	0.330299	0.0183622
271	0.0572571	0.0218372	0.211677	0.0292023	0.329349	0.0183949
272	0.0568873	0.0219217	0.210699	0.0291334	0.3284	0.0184282
273	0.056519	0.0220059	0.209726	0.0290635	0.32745	0.0184622
274	0.0561521	0.0220896	0.208755	0.0289925	0.326498	0.0184967
275	0.0557868	0.0221728	0.207788	0.0289204	0.325546	0.0185318
276	0.0554232	0.0222555	0.206823	0.0288474	0.324591	0.0185674
277	0.0550618	0.0223375	0.205861	0.0287734	0.323636	0.0186034
278	0.0547028	0.0224185	0.204901	0.0286986	0.322678	0.0186398
279	0.0543448	0.0224984	0.203944	0.0286231	0.32172	0.0186765
280	0.0539878	0.0225769	0.202989	0.0285466	0.320759	0.0187131
281	0.0536322	0.0226538	0.202037	0.0284692	0.319797	0.0187494
282	0.053277	0.022729	0.201087	0.0283909	0.318835	0.0187854
283	0.0529223	0.0228023	0.20014	0.0283116	0.317871	0.0188208
284	0.0525681	0.0228734	0.199195	0.0282314	0.316906	0.0188556
285	0.0522132	0.0229424	0.198255	0.0281502	0.315941	0.0188896
286	0.0518571	0.0230087	0.197318	0.0280678	0.314975	0.0189228
287	0.0514992	0.0230723	0.196385	0.0279844	0.31401	0.0189552
288	0.0511389	0.0231333	0.195455	0.0278998	0.313044	0.0189866
289	0.050776	0.0231915	0.194529	0.0278144	0.312078	0.0190171
290	0.0504108	0.0232467	0.193605	0.0277285	0.311112	0.0190466
291	0.0500429	0.0232988	0.192685	0.0276424	0.310145	0.0190749
292	0.0496722	0.0233478	0.191766	0.0275563	0.309178	0.019102
293	0.049299	0.0233937	0.19085	0.0274703	0.308211	0.019128
294	0.0489232	0.0234364	0.189935	0.0273845	0.307244	0.0191529
295	0.0485441	0.0234758	0.189022	0.027299	0.306277	0.0191767
296	0.0481625	0.0235122	0.188109	0.0272139	0.30531	0.0191995
297	0.0477791	0.0235454	0.187197	0.0271293	0.304343	0.0192214
298	0.047394	0.0235759	0.186286	0.0270451	0.303376	0.0192425
299	0.0470087	0.0236018	0.185375	0.0269619	0.30241	0.019263
300	0.04662	0.0236258	0.184465	0.0268795	0.301445	0.0192827
301	0.0462299	0.0236468	0.183555	0.0267979	0.300481	0.019302
302	0.0458383	0.0236648	0.182646	0.0267172	0.29952	0.0193206
303	0.0454447	0.0236796	0.181739	0.0266374	0.298562	0.0193383
304	0.0450501	0.0236911	0.180833	0.0265582	0.297606	0.0193549
305	0.0446544	0.0236993	0.179929	0.0264796	0.296655	0.0193704
306	0.0442576	0.0237042	0.179028	0.0264014	0.295709	0.0193847
307	0.0438603	0.0237056	0.178129	0.0263237	0.294767	0.0193977
308	0.0434626	0.0237035	0.177232	0.0262464	0.293831	0.0194093
309	0.0430648	0.0236977	0.176338	0.02617	0.2929	0.0194194
310	0.0426662	0.0236884	0.175446	0.0260944	0.291974	0.0194278
311	0.0422664	0.0236756	0.174557	0.0260194	0.291054	0.0194344
312	0.0418654	0.023659	0.173672	0.0259451	0.290141	0.0194393
313	0.0414626	0.0236387	0.17279	0.0258714	0.289234	0.0194424
314	0.0410581	0.023615	0.171912	0.025798	0.288334	0.0194441
315	0.0406524	0.0235876	0.171038	0.0257247	0.28744	0.0194446
316	0.0402448	0.023557	0.170168	0.0256515	0.286553	0.0194437
317	0.0398349	0.0235231	0.169302	0.0255781	0.285674	0.0194415
318	0.0394238	0.0234864	0.168439	0.0255044	0.284801	0.0194384
319	0.0390113	0.0234469	0.16758	0.0254302	0.283936	0.0194343
320	0.0385983	0.0234048	0.166725	0.0253552	0.283076	0.0194296
321	0.0381842	0.0233605	0.165874	0.0252797	0.282223	0.019424
322	0.0377693	0.0233143	0.165026	0.0252033	0.281377	0.0194182
323	0.0373541	0.0232662	0.164182	0.0251266	0.280537	0.0194121
324	0.0369387	0.0232163	0.163342	0.0250494	0.279702	0.0194059
325	0.0365232	0.0231648	0.162507	0.0249717	0.278873	0.0193999
326	0.0361075	0.0231117	0.161675	0.0248932	0.27805	0.0193942
327	0.0356914	0.0230568	0.160848	0.0248133	0.277233	0.0193894
328	0.0352756	0.0230009	0.160027	0.0247323	0.27642	0.0193852
329	0.0348605	0.0229437	0.159211	0.0246501	0.275613	0.019382
330	0.0344456	0.0228854	0.1584	0.0245667	0.274812	0.0193796
331	0.0340311	0.0228263	0.157594	0.0244819	0.274015	0.0193783
332	0.0336177	0.0227661	0.156793	0.0243961	0.273222	0.0193781
333	0.0332058	0.022705	0.155997	0.0243091	0.272435	0.0193791
334	0.0327953	0.0226431	0.155206	0.0242206	0.271653	0.0193812
335	0.0323864	0.0225804	0.154421	0.0241303	0.270875	0.0193846
336	0.031979	0.0225173	0.153642	0.0240383	0.270103	0.0193894
337	0.0315734	0.0224538	0.152869	0.0239443	0.269335	0.0193955
338	0.0311698	0.02239	0.152102	0.0238482	0.268572	0.0194031
339	0.0307686	0.0223259	0.151341	0.0237502	0.267814	0.019412
340	0.0303695	0.0222616	0.150586	0.0236504	0.26706	0.0194223
341	0.0299736	0.0221969	0.149837	0.0235489	0.266313	0.0194339
342	0.029581	0.0221322	0.149092	0.023446	0.265571	0.0194465
343	0.0291915	0.0220674	0.148353	0.0233418	0.264834	0.0194604
344	0.028805	0.0220027	0.147618	0.0232364	0.264103	0.0194752
345	0.0284216	0.021938	0.146888	0.02313	0.263378	0.019491
346	0.0280408	0.021873	0.146163	0.0230223	0.262658	0.0195077
347	0.0276629	0.0218081	0.145442	0.0229137	0.261943	0.0195252
348	0.0272869	0.0217431	0.144726	0.0228043	0.261232	0.0195436
349	0.0269133	0.021678	0.144013	0.022694	0.260525	0.0195628
350	0.0265418	0.0216127	0.143304	0.0225828	0.259822	0.019583
351	0.0261748	0.0215456	0.142599	0.0224705	0.259122	0.0196039
352	0.0258082	0.0214794	0.141898	0.0223569	0.258426	0.0196258
353	0.0254444	0.0214129	0.141201	0.0222422	0.257734	0.0196484
354	0.0250828	0.0213456	0.14051	0.022125	0.257044	0.0196716
355	0.0247229	0.0212774	0.139823	0.0220076	0.256357	0.0196954
356	0.0243647	0.0212084	0.13914	0.0218889	0.255671	0.0197194
357	0.0240092	0.0211382	0.138463	0.0217688	0.254988	0.0197434
358	0.0236569	0.0210669	0.137791	0.0216474	0.254306	0.0197675
359	0.0233071	0.0209946	0.137126	0.0215246	0.253625	0.0197913
360	0.0229598	0.0209215	0.136468	0.0214008	0.252944	0.019815
361	0.0226142	0.0208473	0.135818	0.0212756	0.252264	0.0198385
362	0.0222708	0.0207724	0.135173	0.0211481	0.251583	0.0198615
363	0.0219295	0.0206967	0.134534	0.0210185	0.2509	0.0198843
364	0.0215884	0.0206215	0.133901	0.0208872	0.250215	0.0199068
365	0.0212498	0.020545	0.133275	0.0207537	0.249527	0.0199289
366	0.0209122	0.0204683	0.132655	0.0206187	0.248836	0.0199507
367	0.0205762	0.0203918	0.132041	0.0204823	0.248142	0.0199721
368	0.0202411	0.0203154	0.131433	0.0203449	0.247443	0.019993
369	0.0199084	0.0202392	0.130831	0.0202066	0.24674	0.0200131
370	0.019577	0.0201629	0.130235	0.0200674	0.246032	0.0200328
371	0.0192479	0.0200866	0.129644	0.0199274	0.245319	0.0200514
372	0.0189221	0.0200103	0.12906	0.0197867	0.244602	0.020069
373	0.0186	0.0199344	0.128482	0.019645	0.24388	0.0200857
374	0.0182818	0.0198587	0.127911	0.0195026	0.243153	0.0201015
375	0.0179683	0.0197834	0.127346	0.0193596	0.242422	0.0201163
376	0.0176593	0.0197081	0.126786	0.0192162	0.241686	0.02013
377	0.0173557	0.0196331	0.126233	0.0190723	0.240945	0.0201429
378	0.0170572	0.0195589	0.125686	0.0189279	0.240198	0.0201549
379	0.0167642	0.0194855	0.125145	0.0187828	0.239446	0.0201665
380	0.0164781	0.019413	0.124611	0.0186368	0.238689	0.0201774
381	0.0161988	0.0193415	0.124084	0.0184902	0.237926	0.020188
382	0.0159264	0.0192711	0.123564	0.0183428	0.237158	0.0201983
383	0.0156613	0.0192024	0.12305	0.0181946	0.236385	0.0202082
384	0.0154027	0.0191357	0.122543	0.0180456	0.235608	0.0202178
385	0.0151483	0.0190702	0.122041	0.0178958	0.234827	0.0202274
386	0.0149053	0.019007	0.121546	0.0177453	0.234043	0.0202369
387	0.0146691	0.0189454	0.121057	0.0175945	0.233256	0.0202462
388	0.0144402	0.018885	0.120573	0.0174432	0.232466	0.0202556
389	0.0142197	0.0188247	0.120096	0.0172923	0.231673	0.020265
390	0.0140038	0.0187664	0.119621	0.0171409	0.230877	0.0202748
391	0.0137945	0.018709	0.119153	0.0169898	0.230079	0.0202853
392	0.0135917	0.018652	0.118687	0.0168385	0.229279	0.0202969
393	0.0133941	0.0185958	0.118226	0.0166875	0.228479	0.0203093
394	0.0132037	0.0185386	0.117769	0.0165368	0.227677	0.0203227
395	0.0130162	0.0184837	0.117317	0.0163863	0.226874	0.0203372
396	0.0128339	0.0184292	0.116869	0.0162366	0.226072	0.0203527
397	0.012656	0.0183748	0.116426	0.0160882	0.225268	0.0203694
398	0.0124829	0.0183203	0.115988	0.0159409	0.224464	0.0203872
399	0.0123142	0.0182654	0.115553	0.0157951	0.22366	0.0204063
400	0.0121478	0.0182102	0.115121	0.0156501	0.222855	0.0204266
401	0.0119864	0.0181545	0.114694	0.0155061	0.22205	0.020448
402	0.011829	0.018098	0.11427	0.0153631	0.221244	0.0204705
403	0.0116754	0.0180404	0.113849	0.0152209	0.220437	0.0204937
404	0.0115257	0.0179817	0.113432	0.0150793	0.21963	0.0205175
405	0.0113799	0.0179222	0.113018	0.0149381	0.218821	0.0205422
406	0.0112385	0.0178614	0.112607	0.014798	0.218013	0.0205673
407	0.0111018	0.0177993	0.112198	0.0146588	0.217206	0.0205928
408	0.0109699	0.0177358	0.111793	0.0145202	0.216398	0.0206187
409	0.0108426	0.0176713	0.111391	0.0143816	0.215589	0.020645
410	0.0107204	0.0176058	0.110994	0.0142428	0.214779	0.0206719
411	0.0106038	0.0175391	0.1106	0.0141036	0.21397	0.0206991
412	0.0104902	0.0174712	0.110211	0.0139637	0.213158	0.0207272
413	0.0103823	0.0174026	0.109825	0.0138226	0.212344	0.0207561
414	0.010278	0.0173332	0.109443	0.0136805	0.211529	0.0207856
415	0.0101759	0.0172635	0.109064	0.0135371	0.210713	0.0208156
416	0.0100777	0.0171928	0.108689	0.0133927	0.209896	0.0208462
417	0.00998284	0.017122	0.108318	0.0132474	0.209079	0.0208772
418	0.00989139	0.0170509	0.107952	0.0131005	0.208259	0.0209088
419	0.00980288	0.0169801	0.107593	0.012953	0.207438	0.0209407
420	0.00971769	0.0169094	0.107238	0.0128031	0.206615	0.0209731
421	0.0096344	0.0168392	0.106889	0.0126517	0.205791	0.0210058
422	0.00955476	0.0167684	0.106548	0.0124987	0.204963	0.0210397
423	0.00947903	0.0166978	0.106211	0.0123438	0.204134	0.0210746
424	0.00940559	0.0166275	0.105881	0.0121871	0.203303	0.0211111
425	0.0093377	0.0165572	0.105557	0.0120287	0.202468	0.0211496
426	0.00927502	0.0164873	0.105239	0.0118689	0.20163	0.0211903
427	0.00921622	0.0164178	0.104928	0.0117073	0.200788	0.0212332
428	0.00916193	0.016349	0.104623	0.0115449	0.199942	0.0212792
429	0.00911204	0.0162808	0.104323	0.0113818	0.199093	0.0213281
430	0.00907037	0.0162096	0.104028	0.0112183	0.19824	0.0213799
431	0.00902704	0.016143	0.103737	0.0110546	0.197386	0.0214345
432	0.00898822	0.016077	0.103452	0.0108907	0.196528	0.021492
433	0.00895343	0.0160119	0.103171	0.0107263	0.195668	0.021552
434	0.00892427	0.0159482	0.102897	0.0105614	0.194808	0.0216143
435	0.00890149	0.0158853	0.102627	0.0103961	0.193946	0.021679
436	0.00888493	0.0158242	0.102362	0.0102308	0.193086	0.0217455
437	0.00887405	0.015765	0.102099	0.0100662	0.192227	0.021814
438	0.00887291	0.0157056	0.10184	0.00990231	0.19137	0.0218845
439	0.00887422	0.0156507	0.101585	0.00973941	0.190515	0.021957
440	0.0088808	0.0155984	0.101332	0.00957824	0.189665	0.022032
441	0.00889269	0.0155485	0.101083	0.00941912	0.188814	0.0221086
442	0.00890702	0.0155013	0.100837	0.00926161	0.187967	0.0221867
443	0.00892614	0.0154565	0.100594	0.00910707	0.187125	0.0222664
444	0.00894988	0.0154143	0.100353	0.00895627	0.186286	0.0223472
445	0.00897782	0.015375	0.100113	0.00881019	0.185449	0.0224292
446	0.00901057	0.0153378	0.099873	0.00866939	0.184618	0.0225115
447	0.00904855	0.0153024	0.0996323	0.00853466	0.183789	0.0225949
448	0.00909098	0.0152693	0.0993912	0.00840654	0.182964	0.0226784
449	0.00913964	0.0152371	0.0991489	0.0082859	0.182142	0.0227629
450	0.00919085	0.015209	0.0989042	0.00817296	0.181324	0.0228485
451	0.00924756	0.0151835	0.098656	0.00806822	0.18051	0.0229354
452	0.00930858	0.0151607	0.0984038	0.00797128	0.179703	0.0230237
453	0.00937309	0.0151404	0.0981462	0.0078824	0.178897	0.023113
454	0.00944222	0.0151222	0.0978829	0.00780127	0.178098	0.0232033
455	0.00951207	0.0151072	0.0976175	0.00772805	0.177303	0.0232948
456	0.00958707	0.0150956	0.0973463	0.00766274	0.176514	0.0233878
457	0.00966715	0.0150876	0.0970714	0.00760499	0.17573	0.0234823
458	0.00975224	0.0150829	0.0967927	0.00755477	0.174951	0.0235787
459	0.00984271	0.0150814	0.0965083	0.00751187	0.174177	0.0236769
460	0.00993646	0.0150835	0.096219	0.00747562	0.173407	0.0237759
461	0.0100356	0.0150887	0.0959234	0.0074458	0.172642	0.0238754
462	0.0101379	0.0150979	0.095622	0.00742197	0.171881	0.0239754
463	0.0102452	0.0151099	0.0953136	0.00740323	0.171125	0.0240751
464	0.0103583	0.0151253	0.0949984	0.00738832	0.170372	0.0241741
465	0.0104764	0.0151434	0.0946795	0.00737707	0.169623	0.024272
466	0.0105997	0.0151642	0.0943512	0.00736758	0.168879	0.0243682
467	0.0107277	0.0151866	0.0940166	0.00736017	0.16814	0.0244619
468	0.0108628	0.0152098	0.093677	0.00735395	0.167406	0.0245529
469	0.0110059	0.0152326	0.0933294	0.00734777	0.166683	0.0246404
470	0.011156	0.0152545	0.0929788	0.00734173	0.16596	0.0247259
471	0.0113157	0.0152747	0.0926227	0.00733539	0.165242	0.0248091
472	0.0114846	0.0152927	0.092262	0.00732778	0.164528	0.0248895
473	0.0116617	0.015308	0.0918982	0.00731834	0.163818	0.0249674
474	0.0118457	0.0153205	0.0915309	0.0073073	0.163109	0.0250422
475	0.0120375	0.0153297	0.0911613	0.00729399	0.162406	0.0251151
476	0.012235	0.0153368	0.0907908	0.00727735	0.161706	0.0251851
477	0.0124357	0.0153411	0.090415	0.00725715	0.161008	0.0252528
478	0.0126433	0.0153422	0.0900408	0.00723221	0.160314	0.0253194
479	0.0128557	0.0153416	0.0896673	0.00720327	0.159624	0.0253802
480	0.013072	0.0153391	0.0892905	0.00716923	0.158941	0.0254394
481	0.0132853	0.0153332	0.088912	0.00712983	0.158253	0.0254934
482	0.0135037	0.015326	0.088525	0.00708518	0.157567	0.0255446
483	0.0137188	0.0153178	0.0881372	0.00703547	0.156887	0.0255934
484	0.0139324	0.015308	0.0877459	0.00697998	0.156206	0.0256377
485	0.0141453	0.0152972	0.0873495	0.00691958	0.155528	0.0256777
486	0.0143549	0.0152852	0.0869511	0.00685416	0.154852	0.0257136
487	0.0145604	0.0152724	0.086551	0.00678306	0.154177	0.0257465
488	0.0147584	0.0152603	0.0861559	0.00670775	0.153507	0.025778
489	0.0149506	0.0152482	0.0857733	0.00662798	0.152835	0.0258052
490	0.0151402	0.0152392	0.0853847	0.00654205	0.152166	0.0258268
491	0.0153212	0.0152285	0.0849729	0.00645323	0.1515	0.0258456
492	0.0154884	0.0152217	0.0845916	0.00636344	0.150829	0.0258587
493	0.0156444	0.0152184	0.0841593	0.00626795	0.150161	0.0258695
494	0.0157864	0.0152186	0.0837108	0.00616946	0.149489	0.0258765
495	0.0159129	0.015222	0.0832547	0.00606906	0.148819	0.0258793
496	0.0160274	0.0152302	0.0827996	0.00596839	0.148152	0.0258784
497	0.016132	0.0152417	0.0823435	0.0058673	0.147492	0.0258783
498	0.0162203	0.0152585	0.0818777	0.00576784	0.146825	0.0258722
499	0.0162924	0.0152784	0.0814345	0.00567382	0.146162	0.0258645
500	0.0163524	0.0153021	0.0809644	0.00557977	0.145505	0.0258581

## Sheet: Figure 3b
x-speed profiles (normalized)	Grooves d5 µm		EDTA 2mM		EDTA 5mM
	Mean	STD	Mean	STD	Mean	STD
	0.586625	0.94722	1.49748	0.608509	0.532202	0.589116
	0.642227	0.892286	0.748902	0.945618	0.459494	0.492089
	0.589116	0.845878	0.534715	0.715425	0.524687	0.523582
	0.553857	0.820137	0.414649	0.635707	0.491687	0.465458
	0.561487	0.786731	0.394335	0.747954	0.515223	0.50338
	0.449472	0.932441	0.336282	0.711298	0.522211	0.83544
	0.44023	0.876307	0.315387	0.737678	0.361262	0.669451
	0.429543	0.821051	0.369039	0.911633	0.33126	0.465607
	0.433753	0.773193	0.433153	1.03438	0.297121	0.410803
	0.441364	0.732952	0.394008	0.975656	0.269682	0.372777
	0.446117	0.692445	0.34958	0.915978	0.254061	0.351174
	0.433021	0.676054	0.306079	0.865626	0.246907	0.336109
	0.439419	0.644608	0.272871	0.815439	0.242976	0.330076
	0.443967	0.615357	0.214339	0.800487	0.238375	0.325118
	0.448172	0.587861	0.207175	0.753696	0.23746	0.333068
	0.453488	0.562425	0.161976	0.715341	0.232759	0.331619
	0.460143	0.539689	0.136424	0.666263	0.22912	0.329987
	0.46752	0.51911	0.0952437	0.629859	0.226245	0.317785
	0.475855	0.500184	0.0758651	0.601844	0.222401	0.30357
	0.483868	0.483822	0.0555182	0.583178	0.217194	0.293549
	0.492487	0.469032	0.0387722	0.573295	0.214279	0.287656
	0.501101	0.455589	0.0262948	0.568916	0.21016	0.280996
	0.50959	0.443435	0.0175098	0.563535	0.203932	0.272738
	0.517747	0.432889	0.00915598	0.558463	0.193416	0.261462
	0.524602	0.423874	0.00341865	0.550701	0.181593	0.252396
	0.529652	0.417227	-0.00206322	0.542215	0.168912	0.24564
	0.534604	0.411056	-0.00722491	0.533549	0.155965	0.240772
	0.539258	0.405721	-0.0127765	0.52477	0.142131	0.235988
	0.544297	0.400668	-0.0175373	0.516351	0.127495	0.230232
	0.549357	0.396112	-0.0227291	0.508571	0.112551	0.223363
	0.553979	0.391863	-0.0268283	0.501497	0.0971416	0.216087
	0.55807	0.387853	-0.0302996	0.494658	0.081503	0.208899
	0.561876	0.384061	-0.0333696	0.488093	0.0655195	0.201809
	0.56518	0.380489	-0.0358212	0.481524	0.0501709	0.19581
	0.568401	0.377281	-0.0382742	0.475815	0.0353385	0.190732
	0.57143	0.374032	-0.0401611	0.470269	0.0210391	0.186811
	0.574546	0.371126	-0.0419797	0.465222	0.0070995	0.183868
	0.577515	0.368361	-0.0436015	0.460189	-0.00624507	0.181995
	0.580667	0.365787	-0.0448082	0.455365	-0.0192981	0.181163
	0.583588	0.363564	-0.0455432	0.450739	-0.0317939	0.181071
	0.58645	0.361458	-0.0466159	0.446643	-0.043879	0.181848
	0.589069	0.359543	-0.0476992	0.442263	-0.0553699	0.183217
	0.591634	0.357857	-0.0491537	0.438492	-0.0663238	0.185126
	0.594039	0.356408	-0.0507082	0.434445	-0.0763985	0.187385
	0.596228	0.355164	-0.0528453	0.430141	-0.0857173	0.190161
	0.598408	0.354056	-0.0551694	0.425816	-0.0941134	0.193315
	0.600322	0.35298	-0.0574946	0.421493	-0.101679	0.196606
	0.602005	0.352193	-0.0597146	0.417884	-0.10751	0.19897
	0.603639	0.351328	-0.0618268	0.414619	-0.112423	0.201489
	0.605305	0.350674	-0.0641266	0.411218	-0.115989	0.204012
	0.606679	0.350179	-0.066624	0.407855	-0.118295	0.207108
	0.608121	0.349941	-0.068641	0.404316	-0.119894	0.2107
	0.609337	0.349749	-0.0699575	0.400856	-0.120968	0.214366
	0.610454	0.349737	-0.0707541	0.397531	-0.120585	0.216947
	0.611321	0.349892	-0.0714172	0.394521	-0.119496	0.219509
	0.611992	0.350483	-0.0720671	0.390935	-0.117726	0.221704
	0.612621	0.351054	-0.0728783	0.387531	-0.115395	0.223696
	0.613222	0.35178	-0.0737705	0.383874	-0.112606	0.22558
	0.613466	0.352946	-0.0751135	0.379947	-0.109562	0.227203
	0.613363	0.35432	-0.0762363	0.376214	-0.106118	0.228606
	0.613185	0.355946	-0.07722	0.372069	-0.10241	0.229906
	0.612728	0.357801	-0.0778719	0.368165	-0.0982156	0.230877
	0.612423	0.359768	-0.0783006	0.364105	-0.0938934	0.231599
	0.611983	0.361571	-0.0781431	0.359803	-0.0894933	0.232462
	0.611514	0.363554	-0.0776212	0.354985	-0.0844798	0.232721
	0.610821	0.365694	-0.0767419	0.350154	-0.0792635	0.232773
	0.610242	0.368057	-0.0757481	0.345284	-0.0738003	0.232865
	0.609528	0.370533	-0.0745811	0.340396	-0.0680815	0.232436
	0.608823	0.373015	-0.0736388	0.33544	-0.0619709	0.231686
	0.608213	0.375541	-0.072583	0.330476	-0.0557872	0.230574
	0.607348	0.378113	-0.071749	0.325497	-0.0503951	0.229511
	0.606206	0.380807	-0.0706955	0.320406	-0.0457447	0.229153
	0.605057	0.38348	-0.0697276	0.315393	-0.0416706	0.228695
	0.603729	0.386063	-0.068542	0.310567	-0.0381424	0.228587
	0.602421	0.388758	-0.0668083	0.306159	-0.0348218	0.228485
	0.60085	0.391352	-0.0648727	0.302259	-0.0316325	0.228292
	0.599166	0.393966	-0.0626781	0.298433	-0.0286996	0.227967
	0.597436	0.396076	-0.0600388	0.295468	-0.0259041	0.227561
	0.595819	0.398148	-0.0567817	0.292767	-0.0234478	0.227147
	0.593932	0.400106	-0.0532292	0.290541	-0.0211751	0.226628
	0.591961	0.40212	-0.0495086	0.288466	-0.0190111	0.225824
	0.58994	0.404181	-0.0454569	0.287028	-0.0171767	0.224914
	0.587841	0.406297	-0.0411012	0.2855	-0.0158117	0.223846
	0.585677	0.408423	-0.036433	0.283975	-0.0145509	0.222398
	0.583535	0.410582	-0.031796	0.282458	-0.0136672	0.220921
	0.58119	0.412765	-0.0272849	0.280854	-0.012957	0.219517
	0.578874	0.414961	-0.022709	0.279042	-0.0125746	0.218043
	0.576602	0.417158	-0.0178732	0.277498	-0.0125174	0.216485
	0.574309	0.419424	-0.0130903	0.276194	-0.0125315	0.214891
	0.57212	0.421539	-0.00815103	0.275067	-0.0127523	0.213256
	0.570095	0.423685	-0.00307108	0.274053	-0.0128568	0.211211
	0.567952	0.425872	0.00190521	0.273398	-0.013022	0.209103
	0.566127	0.428071	0.00713277	0.272806	-0.0134071	0.207093
	0.564451	0.430058	0.0126193	0.272762	-0.0136313	0.205365
	0.563204	0.432065	0.0184024	0.272729	-0.0137983	0.203587
	0.562224	0.434048	0.0242083	0.273327	-0.0140445	0.202199
	0.561258	0.435848	0.029725	0.273704	-0.0143076	0.2007
	0.560396	0.43772	0.0351301	0.274248	-0.0145989	0.199445
	0.559333	0.439729	0.0405017	0.274607	-0.0150512	0.198434
	0.55845	0.441555	0.0457319	0.274977	-0.0152991	0.197472
	0.557545	0.443566	0.0505415	0.275334	-0.0155853	0.196548
	0.556551	0.445491	0.0552382	0.275769	-0.0158898	0.195923
	0.555509	0.447414	0.0595166	0.276019	-0.0163924	0.195278
	0.554554	0.449092	0.063528	0.276054	-0.0171436	0.194999
	0.553526	0.450414	0.0668877	0.275252	-0.0184699	0.194984
	0.552469	0.451724	0.0694729	0.273748	-0.020177	0.195196
	0.551452	0.452965	0.0705412	0.270954	-0.0224572	0.19603
	0.550484	0.453916	0.0707005	0.267445	-0.0248225	0.197566
	0.549677	0.454806	0.0704402	0.263827	-0.0268664	0.200491
	0.548872	0.455605	0.0704233	0.26047	-0.0287988	0.204291
	0.548088	0.456208	0.070738	0.257208	-0.030567	0.208254
	0.547297	0.456897	0.0713466	0.254217	-0.0323876	0.212469
	0.546851	0.457455	0.0721621	0.250966	-0.0342337	0.216883
	0.546169	0.457984	0.0733698	0.247707	-0.0360919	0.221336
	0.545611	0.458632	0.0747558	0.244711	-0.0377432	0.225684
	0.54499	0.45915	0.0762573	0.242038	-0.0394122	0.230312
	0.544389	0.459895	0.0775927	0.239765	-0.0410273	0.234881
	0.543621	0.460627	0.0791586	0.237903	-0.0426297	0.239534
	0.542688	0.461295	0.0806729	0.23669	-0.0443394	0.244299
	0.541576	0.461791	0.0823947	0.23626	-0.0459734	0.249089
	0.540277	0.462579	0.0841509	0.236783	-0.0477183	0.253836
	0.539016	0.463306	0.086165	0.237965	-0.049275	0.258362
	0.537538	0.463975	0.0884382	0.239915	-0.0509284	0.262723
	0.536062	0.464866	0.0911909	0.242293	-0.0526857	0.267318
	0.534651	0.465764	0.0944062	0.244898	-0.0542569	0.271761
	0.533029	0.466864	0.0981955	0.247752	-0.0556933	0.276039
	0.531172	0.468107	0.102322	0.250964	-0.057171	0.280401
	0.529165	0.469336	0.10701	0.2545	-0.0587656	0.284369
	0.527132	0.470836	0.112244	0.258141	-0.0606436	0.287868
	0.524802	0.4724	0.11857	0.262015	-0.0626689	0.291316
	0.52244	0.473982	0.125539	0.266083	-0.0647403	0.294619
	0.520114	0.475797	0.133165	0.269629	-0.066722	0.297894
	0.517594	0.477697	0.141111	0.273117	-0.0687531	0.301403
	0.514992	0.479883	0.149486	0.276535	-0.0708735	0.304995
	0.512263	0.481984	0.158093	0.2801	-0.0727256	0.30818
	0.50931	0.484355	0.167257	0.283561	-0.0742868	0.311068
	0.506086	0.486935	0.176574	0.286985	-0.0755949	0.313585
	0.50274	0.489519	0.186053	0.290558	-0.0766004	0.315667
	0.49912	0.492135	0.195747	0.29428	-0.077407	0.317377
	0.495231	0.494949	0.205504	0.298079	-0.078096	0.318716
	0.491193	0.497775	0.215294	0.30192	-0.078726	0.319589
	0.486927	0.500627	0.225281	0.305878	-0.0793916	0.320508
	0.48219	0.503621	0.235072	0.309945	-0.0802466	0.321195
	0.477126	0.506348	0.245046	0.314171	-0.0810005	0.321854
	0.471686	0.508973	0.254884	0.318603	-0.0818225	0.32224
	0.465784	0.511731	0.264731	0.323261	-0.0824874	0.322466
	0.459502	0.514324	0.274584	0.328077	-0.0827295	0.322231
	0.452847	0.516827	0.284523	0.333051	-0.0826554	0.321721
	0.445768	0.519363	0.294279	0.337964	-0.0822315	0.320931
	0.438338	0.522041	0.303983	0.342947	-0.0814505	0.319675
	0.430445	0.524554	0.313691	0.347972	-0.0803436	0.318147
	0.421975	0.527305	0.323244	0.35276	-0.0789929	0.316167
	0.413022	0.529825	0.332615	0.357716	-0.0772953	0.313593
	0.403477	0.532381	0.341991	0.362586	-0.075512	0.310478
	0.393533	0.534945	0.351343	0.367388	-0.0735093	0.30671
	0.38311	0.537684	0.360701	0.372112	-0.0714566	0.302439
	0.372466	0.540455	0.370009	0.376769	-0.0695323	0.297932
	0.361326	0.543033	0.379334	0.381393	-0.0679098	0.293103
	0.349771	0.545768	0.388353	0.38564	-0.0665038	0.288056
	0.337672	0.54836	0.397083	0.38974	-0.0652915	0.282477
	0.325283	0.551006	0.40562	0.393631	-0.0641363	0.276574
	0.312505	0.553594	0.414023	0.397106	-0.062629	0.270674
	0.299441	0.555974	0.42202	0.400327	-0.0608564	0.264239
	0.286195	0.558434	0.429833	0.403092	-0.0588779	0.257409
	0.272614	0.560452	0.437442	0.405576	-0.0568454	0.250461
	0.258775	0.562379	0.444894	0.407724	-0.0547247	0.243577
	0.244687	0.563746	0.451813	0.409327	-0.05251	0.237142
	0.230266	0.564725	0.458553	0.410764	-0.0501379	0.231287
	0.215526	0.565404	0.464789	0.411813	-0.0475833	0.225829
	0.200487	0.565748	0.470445	0.412282	-0.044847	0.220698
	0.185066	0.565558	0.47548	0.412309	-0.0421414	0.215939
	0.169233	0.56487	0.479808	0.411705	-0.0394156	0.211531
	0.15311	0.563768	0.483645	0.411306	-0.0366704	0.207583
	0.136707	0.562264	0.487093	0.410832	-0.0339157	0.204174
	0.120014	0.560219	0.49019	0.410215	-0.0310386	0.201174
	0.103095	0.557888	0.492886	0.409443	-0.0279783	0.198392
	0.0857068	0.554958	0.495281	0.40835	-0.0248601	0.195833
	0.0681899	0.551764	0.497175	0.407058	-0.0216981	0.193691
	0.0506387	0.548036	0.498775	0.405416	-0.018341	0.191703
	0.0330619	0.543771	0.500138	0.403721	-0.01482	0.189984
	0.0156926	0.538927	0.501388	0.401567	-0.0113308	0.188373
	-0.00168393	0.533505	0.502605	0.399101	-0.00875758	0.187585
	-0.0190114	0.527587	0.503872	0.39665	-0.00659054	0.187102
	-0.0361226	0.521285	0.504998	0.393875	-0.00478609	0.186577
	-0.053257	0.514089	0.506019	0.390868	-0.0033008	0.18608
	-0.0703259	0.506351	0.506827	0.387602	-0.00194523	0.185666
	-0.0873069	0.497903	0.507403	0.383967	-0.000968508	0.185286
	-0.104181	0.489044	0.507858	0.380358	-0.000363019	0.184959
	-0.120835	0.479772	0.507977	0.376364	-7.72898e-05	0.184665
	-0.137255	0.470265	0.508215	0.372654	-0.000126215	0.184508
	-0.153461	0.46067	0.508102	0.368827	-0.000468627	0.184467
	-0.169273	0.450882	0.508018	0.365116	-0.00124111	0.184773
	-0.184777	0.441114	0.507788	0.361489	-0.00237709	0.185353
	-0.200046	0.431316	0.507313	0.357925	-0.0038601	0.186383
	-0.214719	0.421303	0.50661	0.354383	-0.00567384	0.187621
	-0.228935	0.411269	0.505829	0.350923	-0.00777327	0.189335
	-0.242692	0.401385	0.504893	0.34749	-0.0102584	0.191741
	-0.255891	0.39176	0.503826	0.344438	-0.012946	0.194861
	-0.268411	0.382376	0.502703	0.341294	-0.0157424	0.198655
	-0.280208	0.373311	0.501534	0.338367	-0.0187209	0.202958
	-0.29142	0.364406	0.500415	0.335475	-0.0219458	0.20827
	-0.302014	0.355883	0.499365	0.332627	-0.0254002	0.214173
	-0.312014	0.34762	0.498356	0.329904	-0.0291366	0.220954
	-0.321566	0.339654	0.497441	0.327536	-0.0331473	0.228336
	-0.330485	0.331989	0.496447	0.325139	-0.0373957	0.236446
	-0.338741	0.324591	0.495637	0.323085	-0.0418828	0.245112
	-0.346407	0.317452	0.494774	0.321237	-0.0469617	0.254531
	-0.353474	0.310645	0.493744	0.319523	-0.0523928	0.264472
	-0.359923	0.304266	0.492669	0.318	-0.058021	0.275051
	-0.365636	0.298031	0.491717	0.316642	-0.0635856	0.286061
	-0.370785	0.292306	0.490877	0.315104	-0.0690105	0.297454
	-0.375404	0.286885	0.490518	0.313332	-0.0744433	0.309043
	-0.379483	0.281794	0.490589	0.310977	-0.0798942	0.321209
	-0.383119	0.277023	0.490999	0.308221	-0.0852289	0.333586
	-0.386324	0.27256	0.491705	0.30529	-0.090341	0.346171
	-0.389193	0.268424	0.492531	0.302503	-0.0951183	0.358606
	-0.391432	0.264524	0.49344	0.299765	-0.0995103	0.37091
	-0.39308	0.260921	0.494483	0.297251	-0.10344	0.383072
	-0.394167	0.257634	0.495594	0.295213	-0.106728	0.394933
	-0.394683	0.254693	0.496696	0.293596	-0.109507	0.406495
	-0.394776	0.251922	0.497859	0.292446	-0.111564	0.417515
	-0.394756	0.249261	0.49935	0.291906	-0.1128	0.427814
	-0.39434	0.246765	0.500789	0.291791	-0.113307	0.437434
	-0.393832	0.244384	0.502239	0.292156	-0.112964	0.446394
	-0.393214	0.242067	0.50363	0.293061	-0.111824	0.454653
	-0.392424	0.239839	0.505068	0.294055	-0.110038	0.462308
	-0.391598	0.237756	0.506406	0.294893	-0.107352	0.469831
	-0.390714	0.235782	0.507509	0.295855	-0.103947	0.477119
	-0.389933	0.234041	0.508267	0.296736	-0.0996846	0.4841
	-0.389004	0.232243	0.508798	0.297534	-0.0948463	0.490852
	-0.388021	0.230528	0.508988	0.298404	-0.089371	0.497104
	-0.387032	0.228858	0.509062	0.298946	-0.0832067	0.502564
	-0.385847	0.227242	0.508687	0.299202	-0.0764173	0.507321
	-0.384503	0.225527	0.508215	0.299187	-0.0688725	0.511073
	-0.383261	0.223987	0.507103	0.298807	-0.0606635	0.513865
	-0.38195	0.222359	0.505643	0.29823	-0.0516575	0.516065
	-0.380683	0.220673	0.503501	0.297292	-0.0421247	0.517054
	-0.379367	0.218795	0.500832	0.295938	-0.0324649	0.516667
	-0.378344	0.216997	0.497404	0.294129	-0.0239588	0.515041
	-0.377515	0.215456	0.493197	0.292106	-0.016623	0.511295
	-0.37688	0.213941	0.488216	0.289896	-0.00928775	0.506624
	-0.376344	0.212554	0.482486	0.287697	-0.00163987	0.501737
	-0.375945	0.211132	0.476053	0.285286	0.00636272	0.49682
	-0.375641	0.20974	0.468918	0.2829	0.0146588	0.491726
	-0.375337	0.208248	0.46107	0.280584	0.0234096	0.486774
	-0.375208	0.206792	0.452729	0.278437	0.0324505	0.481847
	-0.374934	0.205275	0.443872	0.276489	0.0416537	0.476921
	-0.374668	0.203857	0.434712	0.274785	0.0510366	0.472194
	-0.37435	0.202378	0.425079	0.273506	0.0605713	0.467739
	-0.373932	0.20094	0.415039	0.272569	0.070485	0.463679
	-0.373393	0.199434	0.404559	0.271996	0.080472	0.46035
	-0.372313	0.197345	0.393756	0.271902	0.0907255	0.457499
	-0.371246	0.195405	0.382378	0.272327	0.100954	0.45516
	-0.370185	0.193601	0.370327	0.273186	0.110906	0.453344
	-0.369133	0.192019	0.357701	0.274471	0.120321	0.452044
	-0.368313	0.190662	0.344751	0.275936	0.129119	0.451309
	-0.367732	0.189418	0.331275	0.27766	0.137112	0.451128
	-0.367333	0.188351	0.317594	0.279568	0.144628	0.451245
	-0.367156	0.187495	0.303596	0.281557	0.151856	0.451735
	-0.367465	0.186656	0.289223	0.283568	0.158524	0.452175
	-0.368074	0.185836	0.27445	0.285557	0.164544	0.45292
	-0.368905	0.185171	0.259474	0.287381	0.169904	0.454038
	-0.369869	0.184643	0.244157	0.289306	0.174533	0.45541
	-0.37104	0.184385	0.228459	0.291193	0.178532	0.456746
	-0.372521	0.18429	0.212566	0.293145	0.181971	0.457988
	-0.374116	0.184231	0.196603	0.29511	0.184797	0.458938
	-0.375979	0.184231	0.180504	0.297198	0.187171	0.459687
	-0.378095	0.184309	0.164237	0.299325	0.189073	0.460283
	-0.380467	0.1843	0.147787	0.301436	0.190662	0.4608
	-0.383092	0.18415	0.131198	0.303728	0.191713	0.461371
	-0.386039	0.1837	0.114561	0.306055	0.192378	0.461576
	-0.389154	0.182981	0.0977881	0.30857	0.192554	0.461566
	-0.392275	0.182251	0.0809216	0.311184	0.19222	0.461232
	-0.39558	0.181409	0.0641213	0.313902	0.191452	0.460781
	-0.399228	0.180215	0.047356	0.316658	0.190538	0.460074
	-0.403109	0.178943	0.0306661	0.31957	0.189239	0.458808
	-0.407175	0.177452	0.0139329	0.322685	0.187725	0.457
	-0.411478	0.17584	-0.00267677	0.325881	0.186142	0.454181
	-0.415852	0.174262	-0.0191146	0.329293	0.184642	0.450432
	-0.420455	0.172671	-0.0352875	0.333032	0.183165	0.445741
	-0.425136	0.171032	-0.0511063	0.337594	0.181855	0.440478
	-0.429935	0.169486	-0.0666161	0.342315	0.180527	0.434716
	-0.434656	0.168018	-0.0818983	0.347403	0.179174	0.428598
	-0.439512	0.166841	-0.0969351	0.35253	0.177732	0.42235
	-0.444357	0.165797	-0.111631	0.35765	0.17616	0.416173
	-0.44929	0.165036	-0.125928	0.362679	0.174657	0.410129
	-0.454314	0.164598	-0.139862	0.367634	0.172877	0.403954
	-0.459478	0.164504	-0.153434	0.372325	0.170951	0.397909
	-0.464635	0.164788	-0.166587	0.376646	0.168861	0.391886
	-0.46975	0.165389	-0.179281	0.380452	0.166584	0.385723
	-0.474815	0.166354	-0.191627	0.383886	0.16428	0.379457
	-0.479961	0.167656	-0.203599	0.386821	0.162041	0.373043
	-0.485028	0.169242	-0.215195	0.389059	0.159736	0.366677
	-0.490097	0.171055	-0.226463	0.3906	0.157442	0.360221
	-0.494803	0.172951	-0.237314	0.391343	0.155125	0.353679
	-0.499294	0.174984	-0.247796	0.391826	0.15283	0.347155
	-0.503441	0.17741	-0.25798	0.391958	0.150513	0.340791
	-0.507326	0.180004	-0.267837	0.391747	0.148309	0.334474
	-0.510996	0.18284	-0.277343	0.391439	0.146077	0.32854
	-0.514096	0.18602	-0.28648	0.391131	0.143893	0.322697
	-0.516786	0.189265	-0.295252	0.390773	0.141612	0.317217
	-0.51909	0.192662	-0.303686	0.390426	0.139277	0.311981
	-0.521083	0.196269	-0.311615	0.390094	0.136962	0.306984
	-0.52273	0.200116	-0.319187	0.389695	0.134779	0.302175
	-0.523679	0.204	-0.326389	0.389331	0.132543	0.297382
	-0.524199	0.207855	-0.333158	0.388865	0.130404	0.292517
	-0.524127	0.211839	-0.339641	0.388452	0.128378	0.287706
	-0.52343	0.215892	-0.345379	0.387762	0.126419	0.283085
	-0.521973	0.219941	-0.350877	0.387473	0.124518	0.278538
	-0.519967	0.223777	-0.35567	0.387057	0.122759	0.27407
	-0.517384	0.227602	-0.360105	0.386705	0.121007	0.269723
	-0.514205	0.231335	-0.364016	0.386205	0.119312	0.26557
	-0.510394	0.234995	-0.367466	0.385846	0.117627	0.261559
	-0.505928	0.238618	-0.370342	0.385438	0.115717	0.257913
	-0.500668	0.24224	-0.37269	0.385132	0.113707	0.254335
	-0.494679	0.245963	-0.374234	0.384838	0.111495	0.251075
	-0.487622	0.249577	-0.375126	0.384561	0.109113	0.248113
	-0.479464	0.253071	-0.375236	0.384239	0.106866	0.245388
	-0.470617	0.256412	-0.37463	0.383866	0.104537	0.242935
	-0.461	0.259655	-0.373132	0.383159	0.102082	0.240834
	-0.450733	0.262773	-0.37069	0.381713	0.0993994	0.239115
	-0.439977	0.265618	-0.367425	0.379766	0.0957977	0.237169
	-0.428683	0.268313	-0.363096	0.37704	0.0917176	0.235615
	-0.416883	0.271042	-0.35807	0.373859	0.0875321	0.234763
	-0.404571	0.273739	-0.352484	0.37077	0.0834955	0.234645
	-0.391927	0.276332	-0.346796	0.36804	0.0795728	0.235243
	-0.378679	0.278934	-0.341151	0.365328	0.0762431	0.236589
	-0.364868	0.28157	-0.335391	0.362268	0.0738787	0.237718
	-0.350505	0.284303	-0.329405	0.358862	0.0726157	0.237385
	-0.3355	0.287296	-0.322875	0.35532	0.0713955	0.2371
	-0.320087	0.29043	-0.315795	0.352075	0.0705527	0.236655
	-0.304258	0.293948	-0.308296	0.349233	0.0702172	0.236103
	-0.287916	0.297585	-0.300392	0.346836	0.0708333	0.235467
	-0.271325	0.301461	-0.291893	0.344804	0.0721777	0.235025
	-0.254527	0.305502	-0.283014	0.343231	0.0740741	0.234994
	-0.237397	0.309687	-0.273696	0.341932	0.0764217	0.235397
	-0.220136	0.314126	-0.264058	0.340702	0.0787577	0.235974
	-0.202642	0.318619	-0.254038	0.339648	0.0809265	0.236219
	-0.18518	0.323189	-0.24381	0.33867	0.0830653	0.236072
	-0.167596	0.327687	-0.233272	0.337825	0.085265	0.235588
	-0.15016	0.332125	-0.222553	0.337107	0.0875319	0.234744
	-0.132715	0.336216	-0.211515	0.336434	0.0899652	0.233925
	-0.115435	0.339935	-0.200251	0.335803	0.0923755	0.233085
	-0.0982771	0.343458	-0.18887	0.33512	0.0945366	0.232372
	-0.0812865	0.346399	-0.1772	0.334305	0.0962724	0.23193
	-0.0645086	0.348832	-0.165351	0.333384	0.0980572	0.230825
	-0.0477639	0.350683	-0.153432	0.332269	0.0998334	0.229653
	-0.0314313	0.351812	-0.141416	0.331051	0.10163	0.228512
	-0.0152831	0.352464	-0.129346	0.329899	0.103373	0.227456
	0.000477099	0.35285	-0.117266	0.328417	0.105265	0.226506
	0.0158466	0.352978	-0.105107	0.326662	0.107028	0.225898
	0.0309606	0.352664	-0.0928559	0.324308	0.108805	0.225343
	0.0457146	0.352008	-0.0806303	0.321515	0.11034	0.224908
	0.0601434	0.350755	-0.0686639	0.318734	0.11169	0.224537
	0.0742892	0.348939	-0.0567622	0.315784	0.112712	0.224395
	0.0880413	0.346737	-0.045165	0.312687	0.113526	0.224381
	0.101466	0.34402	-0.0341267	0.309406	0.11387	0.224446
	0.114615	0.341069	-0.0235647	0.305857	0.113781	0.224725
	0.127574	0.337938	-0.0136261	0.302215	0.113172	0.225011
	0.140455	0.334414	-0.0042427	0.298775	0.112316	0.22521
	0.153095	0.330605	0.00461277	0.295593	0.110989	0.225142
	0.165665	0.326437	0.01305	0.29266	0.109217	0.224749
	0.178107	0.322216	0.0209774	0.290149	0.107125	0.224351
	0.190072	0.317837	0.0283082	0.288082	0.104745	0.22417
	0.20187	0.313329	0.0349902	0.286633	0.102195	0.223877
	0.213262	0.309024	0.0408193	0.285876	0.0991137	0.223457
	0.224365	0.30458	0.0455828	0.285786	0.0953719	0.222683
	0.23522	0.300437	0.0489912	0.286213	0.0912025	0.222439
	0.246048	0.296649	0.0510568	0.286776	0.0868115	0.222725
	0.256455	0.293062	0.0517535	0.287556	0.082406	0.223271
	0.266533	0.289854	0.0511917	0.28831	0.0779334	0.223935
	0.276337	0.286886	0.0493804	0.288804	0.0732836	0.224529
	0.285865	0.284718	0.046721	0.289044	0.0684629	0.225232
	0.295021	0.282937	0.0431827	0.2887	0.0637707	0.225696
	0.303801	0.281792	0.0389821	0.28806	0.0590881	0.226105
	0.31227	0.28104	0.0343247	0.287128	0.0544053	0.226363
	0.320709	0.280655	0.0291056	0.28589	0.0497702	0.226694
	0.328811	0.280687	0.0234833	0.284576	0.0451984	0.226763
	0.336686	0.281181	0.0175525	0.282872	0.0410901	0.226764
	0.344276	0.281924	0.0112165	0.281023	0.0374119	0.226851
	0.351554	0.282843	0.00448825	0.278998	0.0344465	0.227206
	0.358885	0.284025	-0.00271569	0.276955	0.0319432	0.227733
	0.366017	0.285442	-0.0103759	0.274722	0.0301691	0.228549
	0.372955	0.286794	-0.0184533	0.272408	0.0292271	0.229891
	0.379827	0.288246	-0.027001	0.269921	0.0290347	0.232071
	0.386496	0.289746	-0.0360328	0.267357	0.02962	0.234971
	0.39319	0.291218	-0.0454737	0.26472	0.0306435	0.238558
	0.39978	0.292757	-0.0555053	0.262184	0.0318361	0.241885
	0.40616	0.294257	-0.0659431	0.25976	0.0334794	0.245882
	0.412433	0.295856	-0.0768474	0.257361	0.0355971	0.250131
	0.418711	0.297463	-0.0882468	0.255002	0.0378338	0.254458
	0.42505	0.299367	-0.100161	0.252667	0.0403428	0.258855
	0.431257	0.301137	-0.112514	0.250448	0.043393	0.263424
	0.437486	0.302831	-0.125218	0.248393	0.0467364	0.267918
	0.443544	0.304098	-0.138355	0.246665	0.0508129	0.27252
	0.44959	0.305254	-0.151717	0.245111	0.05546	0.277011
	0.455697	0.306248	-0.165523	0.243638	0.0609042	0.281748
	0.46168	0.307459	-0.17983	0.24235	0.0673617	0.28626
	0.467644	0.30855	-0.194384	0.241233	0.0749684	0.290873
	0.473468	0.309649	-0.209175	0.24022	0.0832445	0.295334
	0.479103	0.310769	-0.224223	0.239425	0.0919177	0.29994
	0.484492	0.312043	-0.239435	0.239078	0.100924	0.304202
	0.489533	0.313269	-0.254573	0.239086	0.110457	0.30852
	0.494461	0.314333	-0.269895	0.239188	0.120172	0.312716
	0.499346	0.315154	-0.285057	0.239387	0.13036	0.316933
	0.503975	0.315672	-0.300046	0.239726	0.140574	0.321313
	0.508675	0.315956	-0.314863	0.240252	0.150728	0.325692
	0.513317	0.316118	-0.329311	0.240821	0.16044	0.329945
	0.517723	0.316059	-0.3436	0.241628	0.17042	0.33434
	0.52192	0.31565	-0.357493	0.242213	0.180149	0.338696
	0.525827	0.315109	-0.370801	0.242881	0.189798	0.343201
	0.529526	0.3143	-0.383723	0.243646	0.199442	0.347529
	0.532791	0.313133	-0.396218	0.244608	0.208984	0.352194
	0.535568	0.31169	-0.40825	0.245595	0.218327	0.356772
	0.537988	0.310059	-0.419835	0.246686	0.227514	0.361496
	0.540137	0.308343	-0.430836	0.247785	0.235947	0.365836
	0.541897	0.306446	-0.441158	0.248577	0.243743	0.370132
	0.543302	0.304586	-0.450866	0.249299	0.251297	0.374457
	0.544209	0.302704	-0.46	0.249835	0.258859	0.379124
	0.544748	0.300878	-0.468482	0.250339	0.266034	0.38403
	0.544996	0.298997	-0.476124	0.250963	0.272932	0.3891
	0.545022	0.296976	-0.483091	0.251728	0.279783	0.39443
	0.544788	0.294902	-0.489401	0.252644	0.286266	0.399954
	0.544268	0.292915	-0.495108	0.253677	0.29251	0.405576
	0.543336	0.290589	-0.500234	0.254879	0.298603	0.411476
	0.542003	0.28826	-0.504889	0.25638	0.304415	0.417434
	0.540253	0.285538	-0.508882	0.257895	0.310015	0.423596
	0.537808	0.282166	-0.512272	0.259441	0.315269	0.429562
	0.534774	0.278645	-0.515031	0.261126	0.320575	0.435916
	0.531436	0.275293	-0.517131	0.262715	0.325742	0.442382
	0.527759	0.27235	-0.518602	0.264284	0.330698	0.448753
	0.523659	0.269152	-0.519471	0.265817	0.33555	0.455089
	0.51892	0.266146	-0.519696	0.267439	0.340349	0.461443
	0.513829	0.263202	-0.519164	0.268912	0.345082	0.467846
	0.508347	0.260628	-0.517791	0.27021	0.349538	0.47386
	0.502662	0.258206	-0.515637	0.271313	0.35461	0.480195
	0.496701	0.25597	-0.512581	0.271998	0.3597	0.485928
	0.490648	0.253905	-0.508839	0.272456	0.365953	0.491089
	0.48446	0.252113	-0.504493	0.27287	0.372158	0.496016
	0.478158	0.250358	-0.499611	0.273179	0.377726	0.500405
	0.471841	0.248712	-0.494178	0.273202	0.383083	0.505031
	0.46556	0.247193	-0.488155	0.272982	0.387917	0.509379
	0.459116	0.245747	-0.481586	0.272621	0.392425	0.513701
	0.452663	0.24456	-0.474372	0.272076	0.396974	0.517851
	0.446246	0.243435	-0.466541	0.271258	0.400971	0.520815
	0.43976	0.242356	-0.458143	0.270334	0.405031	0.524169
	0.433356	0.241358	-0.449109	0.269188	0.408527	0.525906
	0.427007	0.240307	-0.439751	0.268157	0.411698	0.526931
	0.420786	0.239195	-0.42981	0.26711	0.414808	0.527917
	0.41471	0.238272	-0.419599	0.266372	0.417921	0.52892
	0.408496	0.236889	-0.409199	0.266203	0.420777	0.529528
	0.402418	0.235494	-0.398612	0.26604	0.423597	0.530206
	0.396458	0.233846	-0.387845	0.266285	0.426109	0.530528
	0.390416	0.231928	-0.376793	0.266615	0.428551	0.530914
	0.38414	0.229986	-0.365689	0.267333	0.431222	0.530929
	0.377792	0.227795	-0.354455	0.268412	0.43368	0.530713
	0.371434	0.225362	-0.342786	0.269253	0.436029	0.530378
	0.364696	0.222992	-0.330991	0.27015	0.437665	0.529518
	0.357828	0.220261	-0.319286	0.27063	0.438788	0.52818
	0.350881	0.217578	-0.307414	0.270907	0.439371	0.526606
	0.343488	0.21484	-0.295922	0.271263	0.439402	0.524711
	0.335869	0.212148	-0.284958	0.271232	0.439442	0.522625
	0.328082	0.209712	-0.275027	0.271133	0.438568	0.519812
	0.320045	0.207348	-0.26552	0.270874	0.437255	0.516457
	0.311933	0.205273	-0.256584	0.27067	0.43535	0.513106
	0.303611	0.203541	-0.248259	0.270639	0.432956	0.509411
	0.295208	0.20225	-0.240245	0.270636	0.429734	0.505176
	0.286554	0.20133	-0.232453	0.270604	0.426524	0.501144
	0.277624	0.200525	-0.224911	0.270741	0.422455	0.496606
	0.268356	0.199934	-0.217449	0.270683	0.418522	0.492687
	0.258932	0.199522	-0.210227	0.270803	0.414213	0.488636
	0.249184	0.199354	-0.203127	0.270699	0.40966	0.484509
	0.239257	0.199502	-0.196245	0.270321	0.405136	0.480254
	0.228956	0.20005	-0.189654	0.270081	0.400445	0.475776
	0.218265	0.201031	-0.183379	0.269978	0.395101	0.470694
	0.207296	0.202293	-0.177531	0.270246	0.390442	0.466018
	0.196078	0.204011	-0.171906	0.270698	0.385096	0.460719
	0.184506	0.20613	-0.166574	0.271488	0.380231	0.454963
	0.172612	0.20844	-0.161674	0.272882	0.37525	0.449367
	0.16027	0.211158	-0.157148	0.274778	0.370164	0.443331
	0.147575	0.214218	-0.152976	0.27715	0.364828	0.437271
	0.134505	0.217388	-0.149095	0.279888	0.359336	0.431173
	0.121107	0.220895	-0.145665	0.282899	0.353954	0.42507
	0.10725	0.224379	-0.142527	0.286399	0.348382	0.419027
	0.0929054	0.227818	-0.139609	0.29	0.342451	0.413405
	0.0782274	0.2313	-0.136945	0.294078	0.336366	0.407768
	0.0633079	0.234894	-0.134463	0.298441	0.329693	0.401643
	0.0478882	0.238741	-0.132122	0.303081	0.322835	0.396173
	0.032042	0.242541	-0.129975	0.308201	0.315522	0.390384
	0.0158536	0.246721	-0.127791	0.313509	0.308135	0.384736
	-0.000427728	0.250796	-0.125889	0.319209	0.3005	0.379527
	-0.0167114	0.254996	-0.124078	0.325374	0.292952	0.374521
	-0.0331961	0.259428	-0.122428	0.33181	0.285366	0.37
	-0.0495712	0.264081	-0.120906	0.338541	0.277662	0.365298
	-0.0658944	0.268817	-0.119654	0.345706	0.27019	0.360889
	-0.0821615	0.273846	-0.118511	0.353197	0.262447	0.356426
	-0.0983434	0.27924	-0.117584	0.361043	0.254922	0.352205
	-0.114468	0.28456	-0.116791	0.369045	0.247422	0.347971
	-0.130457	0.290145	-0.116111	0.377518	0.239871	0.34362
	-0.146394	0.295926	-0.115613	0.386302	0.232895	0.339786
	-0.162226	0.301767	-0.115255	0.395118	0.22625	0.335234
	-0.177915	0.307749	-0.115307	0.40413	0.220182	0.331066
	-0.193499	0.313712	-0.115885	0.413174	0.214984	0.326791
	-0.208796	0.319833	-0.116799	0.422099	0.209871	0.322525
	-0.223811	0.325734	-0.118393	0.431085	0.205452	0.318456
	-0.238438	0.331677	-0.120458	0.439875	0.200959	0.314143
	-0.252802	0.337407	-0.1232	0.448681	0.197105	0.310866
	-0.266771	0.343038	-0.126466	0.457524	0.193054	0.306887
	-0.280634	0.349169	-0.130594	0.466263	0.189019	0.302404
	-0.293965	0.355133	-0.135457	0.475178	0.185129	0.298016
	-0.307081	0.361045	-0.141027	0.483949	0.180953	0.293278
	-0.319728	0.367142	-0.147278	0.492652	0.176448	0.288309
	-0.332012	0.373059	-0.154381	0.5015	0.171863	0.283536
	-0.344019	0.378721	-0.162023	0.509862	0.166566	0.278879
	-0.35587	0.384449	-0.170383	0.518579	0.16117	0.274457
	-0.36749	0.390254	-0.179189	0.526826	0.155181	0.27021
	-0.378964	0.395963	-0.188216	0.534521	0.14926	0.265979
	-0.390006	0.401527	-0.19752	0.542205	0.142797	0.261914
	-0.4008	0.407258	-0.207164	0.549385	0.135674	0.257906
	-0.41124	0.412767	-0.217042	0.55627	0.128328	0.25361
	-0.421223	0.417979	-0.227095	0.562758	0.120757	0.249154
	-0.431054	0.423242	-0.23753	0.568255	0.113083	0.245097
	-0.440421	0.428594	-0.248197	0.57346	0.105003	0.240684
	-0.449498	0.433473	-0.258885	0.578204	0.097055	0.236939
	-0.458342	0.438475	-0.269372	0.582439	0.0887817	0.233863
	-0.466623	0.442989	-0.279821	0.586382	0.080832	0.231064
	-0.474295	0.447061	-0.289816	0.589433	0.072529	0.22865
	-0.4816	0.451045	-0.299774	0.592179	0.0646679	0.226718
	-0.488292	0.454258	-0.309682	0.594453	0.0568791	0.225407
	-0.494264	0.456835	-0.319233	0.596023	0.0488167	0.224479
	-0.499675	0.459087	-0.328286	0.597099	0.040982	0.224358
	-0.504401	0.460504	-0.336769	0.597237	0.0330911	0.22478
	-0.507925	0.460878	-0.345079	0.597096	0.0246514	0.226031
	-0.510742	0.460335	-0.353083	0.59623	0.0161426	0.227782
	-0.512712	0.458877	-0.360663	0.595037	0.00771181	0.230358
	-0.514457	0.457193	-0.367994	0.593609	-0.00066474	0.233751
	-0.515624	0.455251	-0.374976	0.591788	-0.00912512	0.237915
	-0.516048	0.452454	-0.38134	0.589355	-0.0176375	0.243206
	-0.516205	0.449528	-0.38763	0.586816	-0.0263817	0.249314
	-0.515651	0.44589	-0.393574	0.583728	-0.0340906	0.2562
	-0.514455	0.441663	-0.399254	0.580532	-0.0424428	0.264213
	-0.512862	0.437455	-0.404668	0.577016	-0.0500676	0.272561
	-0.510619	0.432579	-0.409651	0.573038	-0.0561842	0.280322
	-0.507975	0.427651	-0.414454	0.568899	-0.0621042	0.287611
	-0.504849	0.422209	-0.418893	0.564682	-0.0664783	0.294234
	-0.501302	0.416953	-0.423099	0.560549	-0.0702475	0.300851
	-0.497332	0.411288	-0.42703	0.556134	-0.0730994	0.307795
	-0.492606	0.405035	-0.430794	0.551406	-0.0747825	0.315006
	-0.487825	0.399037	-0.43448	0.546776	-0.0756013	0.322672
	-0.482289	0.392422	-0.438032	0.542016	-0.0754367	0.330156
	-0.476265	0.385483	-0.441404	0.537282	-0.0748025	0.3379
	-0.469957	0.378545	-0.44445	0.532565	-0.073282	0.34586
	-0.463144	0.37139	-0.447255	0.527797	-0.0716495	0.354029
	-0.455982	0.364052	-0.449662	0.522823	-0.0690183	0.361695
	-0.448539	0.356908	-0.451829	0.517833	-0.0663781	0.369369
	-0.440656	0.349935	-0.453872	0.513064	-0.0632784	0.377267
	-0.432565	0.342769	-0.455929	0.508287	-0.0597778	0.384802
	-0.424062	0.335599	-0.457726	0.503879	-0.0555701	0.39241
	-0.415295	0.328767	-0.459618	0.499682	-0.0511575	0.399986
	-0.406414	0.32182	-0.461391	0.496165	-0.046262	0.407509
	-0.39706	0.315091	-0.463164	0.493196	-0.0410791	0.415083
	-0.387683	0.308582	-0.465459	0.490734	-0.0355423	0.422773
	-0.377905	0.302024	-0.468072	0.48863	-0.029303	0.430753
	-0.367842	0.295674	-0.471195	0.486965	-0.022489	0.438342
	-0.357611	0.289768	-0.474271	0.485676	-0.0151163	0.446149
	-0.347147	0.284406	-0.477374	0.485104	-0.00748231	0.453739
	-0.336228	0.279125	-0.480224	0.484946	0.000141202	0.461898
	-0.324854	0.274453	-0.482829	0.484931	0.00840944	0.469927
	-0.313614	0.270308	-0.485141	0.485087	0.0173152	0.477762
	-0.301864	0.266697	-0.4867	0.485495	0.0263794	0.48585
	-0.289743	0.263731	-0.487745	0.486316	0.0358874	0.494353
	-0.277543	0.261271	-0.488459	0.487278	0.0456014	0.501801
	-0.265167	0.259378	-0.488733	0.488765	0.0560465	0.508895
	-0.252727	0.25806	-0.489064	0.490909	0.0675773	0.514538
	-0.240285	0.257332	-0.489237	0.493868	0.0798015	0.518902
	-0.227766	0.257193	-0.489437	0.497263	0.0924445	0.522866
	-0.215107	0.257558	-0.489379	0.500812	0.105546	0.524756
	-0.203093	0.257858	-0.4889	0.504488	0.118705	0.52561
	-0.191297	0.258069	-0.487914	0.508451	0.131912	0.525529
	-0.179869	0.258047	-0.486669	0.512809	0.144762	0.525661
	-0.168649	0.25812	-0.484933	0.51706	0.15712	0.524857
	-0.157729	0.258107	-0.482919	0.521945	0.169378	0.523539
	-0.146801	0.258145	-0.48035	0.52683	0.180654	0.521574
	-0.136307	0.258299	-0.477262	0.53218	0.191684	0.51925
	-0.126004	0.258501	-0.473615	0.537505	0.201911	0.516466
	-0.115943	0.258887	-0.4694	0.543094	0.211564	0.512825
	-0.10556	0.25979	-0.464681	0.54905	0.220051	0.50862
	-0.0956436	0.260983	-0.459608	0.55502	0.228496	0.504556
	-0.0856049	0.262594	-0.453964	0.561092	0.236022	0.500771
	-0.0756307	0.264423	-0.447847	0.566979	0.242317	0.497221
	-0.0658003	0.266519	-0.440696	0.571542	0.247442	0.493272
	-0.0562422	0.26892	-0.432921	0.575655	0.251483	0.489141
	-0.0467702	0.27155	-0.424452	0.5797	0.25483	0.484857
	-0.0373698	0.27428	-0.415602	0.583657	0.256743	0.4806
	-0.0285286	0.277308	-0.406701	0.5874	0.258323	0.476206
	-0.0195389	0.280396	-0.398454	0.592293	0.258705	0.471952
	-0.0109857	0.283531	-0.390034	0.596904	0.258513	0.467513
	-0.00264363	0.286609	-0.381697	0.601822	0.257385	0.46345
	0.00552463	0.290153	-0.373429	0.60631	0.255577	0.459198
	0.0130749	0.293619	-0.364928	0.610853	0.252848	0.454712
	0.0204803	0.297373	-0.35647	0.615771	0.249678	0.450814
	0.0272175	0.300896	-0.348079	0.621076	0.244935	0.446527
	0.0335368	0.304655	-0.338974	0.626461	0.239496	0.442491
	0.0395247	0.308096	-0.329027	0.630776	0.232836	0.438134
	0.0449643	0.311405	-0.317907	0.634586	0.225695	0.433879
	0.0497818	0.314535	-0.306371	0.63772	0.21767	0.429897
	0.0543968	0.318272	-0.294737	0.6401	0.209035	0.42626
	0.058022	0.32178	-0.284618	0.641972	0.201393	0.422095
	0.0611305	0.325342	-0.27621	0.642194	0.195485	0.418127
	0.0636817	0.328657	-0.269343	0.641526	0.190362	0.415995
	0.0656955	0.332583	-0.263437	0.64102	0.186347	0.415857
	0.067176	0.336598	-0.257853	0.639562	0.182923	0.419088
	0.0678517	0.339821	-0.252375	0.636981	0.178377	0.424175
	0.0681909	0.343472	-0.246682	0.633538	0.17214	0.432933
	0.0670559	0.345016	-0.241402	0.630125	0.16232	0.440914
	0.0653787	0.347067	-0.236503	0.627075	0.153479	0.451319
	0.0628281	0.349888	-0.232468	0.624584	0.144415	0.462603
	0.0603281	0.353417	-0.228697	0.623025	0.135663	0.473606
	0.0549542	0.352136	-0.225105	0.622056	0.126575	0.486046
	0.0497016	0.351772	-0.222354	0.620646	0.117834	0.497842
	0.0447942	0.352167	-0.221168	0.618146	0.109677	0.511535
	0.0396687	0.353443	-0.222144	0.615381	0.103658	0.52764
	0.0355151	0.355215	-0.222402	0.614021	0.0986015	0.546888
	0.0315718	0.357648	-0.221899	0.632687	0.0935507	0.572161
	0.0274681	0.36247	-0.17249	0.604374	0.0258645	0.50039
	0.0263953	0.369825	-0.19134	0.609182	-0.0213709	0.498533
	0.0243662	0.37475	-0.169745	0.583907	-0.0281229	0.523508
	0.020702	0.383307	-0.254747	0.537781	-0.0257832	0.554821
	0.0097795	0.390572	-0.28475	0.53908	-0.0234726	0.595746
	0.00889525	0.401452	-0.257804	0.494096	-0.0119975	0.642719
	-0.00390271	0.409444	-0.299546	0.498148	-0.0598975	0.60345
	-0.00861358	0.422796	-0.310223	0.503748	-0.123016	0.466269
	-0.015672	0.435216	-0.339931	0.52763	-0.151645	0.441728
	-0.0347084	0.441746	-0.338763	0.512841	-0.170375	0.453462
	-0.0584137	0.431631	-0.367575	0.523916	-0.182554	0.460387
	-0.0944571	0.381016	-0.404494	0.529406	-0.218795	0.343449
	-0.115742	0.365488	-0.317734	0.48369	-0.164585	0.279886
	-0.12963	0.36353	-0.356053	0.458113	-0.0922535	0.312861
	-0.153143	0.370807	-0.416601	0.49354	-0.0260012	0.375807
	-0.170007	0.395265	-0.438803	0.53142	-0.00542742	0.448149
	-0.176353	0.36577	-0.550846	0.625207	-0.115509	0.22489
	-0.188972	0.3722	-0.835891	0.810264	-0.0168264	0.111339

## Sheet: Figure 3c
Peak prominence	Control	EDTA2	EDTA5
Exp1	0.810894	0.692108	0.363438
Exp2	0.875759	0.468801	0.436095
Exp3	0.71935	0.297523	0.358898
Mean	0.802001	0.486144	0.386144
SEM	0.0453698	0.114236	0.0250098

## Sheet: Figure 3d
DeltaX/DeltaY	Monolayer	EDTA2	EDTA5	Individual cells
Exp1	6.80372	8.92231	7.42514	8.62933
Exp2	6.63456	8.13448	10.5524	13.9131
Exp3	5.52989	8.34916	10.2536	6.43627
Exp4	7.31683
Exp5	6.39173
Exp6	5.54492
Exp7	5.50778
Exp8	6.49835
Mean	6.27847	8.46865	9.41037	9.65955
SEM	0.240331	0.235144	0.996354	2.21898

## Sheet: Figure 3e
Control grooves d5µm
Cell distance	50	100	150	200
Exp1	0.168332	0.125107	0.0747076	0.0541975
Exp2	0.135805	0.126945	0.0583524	0.0539324
Exp3	0.193403	0.145921	0.1229	0.131912
Exp4	0.255324	0.214229	0.122852	0.103618
Exp5	0.169636	0.151037	0.0717137	0.0348135
Exp6	0.0474306	0.101654	0.0774608	0.0564401
Moyennes	0.161655	0.144149	0.0879978	0.0724856
SEM	0.0280509	0.0157334	0.01135	0.0151174
EDTA 2mM
Cell distance	50	100	150	200
Exp1	0.12424	0.0988467	0.0449377	0.019058
Exp2	0.165474	0.111649	0.0558996	0.0393908
Exp3	0.0397237	0.0178944	0.00838576	0.00141011
Moyennes	0.109813	0.0761301	0.0364077	0.0199529
SEM	0.0370109	0.0293515	0.0143639	0.0109732
EDTA 5mM
Cell distance	50	100	150	200
Exp1	0.0922082	0.0331588	0.0101922	0.0178844
Exp2	0.0514228	0.0645482	0.0403788	0.0162368
Exp3	0.112262	0.0667284	0.0353512	0.0280399
Moyennes	0.0852975	0.0548118	0.0286407	0.0207204
SEM	0.0178993	0.0108448	0.00933776	0.00369055

[truncated: 13 more sheets: Figure 4a, Figure 4b, Figure 4c, Figure 5a, Figure 5b, Figure 5c, Figure S1, Figure S2, Figure S3b, Figure S4c, Figure S5, Figure S6a, Figure S6b]
